# Supplementary material for: Digital-Assisted Community Pharmacy Cessation for Dual-Tobacco Users in Jordan: A Hybrid Cluster Randomized Controlled Trial
Source: Pharmacy (Basel). 2026 May 21;14(3):77. doi: 10.3390/pharmacy14030077 (PMC13214694; doi:10.3390/pharmacy14030077)
Supplement: Supplementary file 1 [file pharmacy-14-00077-s001.zip]

Archive with 1 entries (1 files):
- pharmacy-4231019-supplementary.xlsx
