# Supplementary material for: Digital-Assisted Community Pharmacy Cessation for Dual-Tobacco Users in Jordan: A Hybrid Cluster Randomized Controlled Trial
Source: Pharmacy (Basel). 2026 May 21;14(3):77. doi: 10.3390/pharmacy14030077 (PMC13214694; doi:10.3390/pharmacy14030077)
Supplement: Supplementary file 1 [file pharmacy-14-00077-s001.zip › pharmacy-4231019-supplementary.xlsx]

## Sheet: Participant_Data
participant_id	arm	pharmacy_id	age_years	age_group	gender	education	marital_status	baseline_phenotype	years_tobacco_use	cigarettes_per_day	waterpipe_sessions_per_week	ftnd_score	baseline_exhaled_co_ppm	tried_quitting_before	family_member_smokes	chronic_condition_any	hypertension	diabetes	asthma_chronic_lung	cardiovascular_disease	other_condition	main_reason_for_quitting	heart_rate_bpm	systolic_bp_mmhg	diastolic_bp_mmhg	bmi	followup_complete_6m	initiated_pharmacotherapy	nrt_among_dual_users	pharmacotherapy_adherent_8w	continuous_abstinence_6m	ppa7_3m	ppa7_6m	ppa30_6m	both_product_abstinence_6m_dual	partial_cessation_6m_dual	touch2_week1_response	touch3_week4_response	touch4_month3_response	touch5_month6_response	red_flag_participant
I001	Intervention	IP01	29	18-29	Male	Undergraduate degree	Others	Exclusive cigarette smoker	5-10 years	11.6		6	41.5	Yes	Yes	No	0	0	0	0	0	To live healthier	52.5	113.2	76	23.5	0	0	0	0	0	1	0	0	0	0	1	1	1	1	1
I002	Intervention	IP01	27	18-29	Male	Undergraduate degree	Married	Dual user	5-10 years	21.6	3.3	5	16.1	No	Yes	No	0	0	0	0	0	To live healthier	79.3	123.8	71	33.6	1	1	1	0	0	0	0	0	0	0	1	1	1	1	1
I003	Intervention	IP01	19	18-29	Male	Primary	Single	Exclusive waterpipe/shisha user	>10 years		2.5	3	20.1	No	No	Yes	0	1	0	0	0	To be a role model for children	68.9	113.9	83.6	23.5	1	1	0	0	0	0	0	0	0	0	1	1	1	1	0
I004	Intervention	IP01	62	50+	Male	Undergraduate degree	Married	Exclusive cigarette smoker	>10 years	25		9	25.9	No	Yes	No	0	0	0	0	0	To live healthier	74.6	106.3	75.3	23.8	0	0	0	0	0	0	0	0	0	0	1	0	0	0	1
I005	Intervention	IP01	29	18-29	Male	College diploma	Single	Dual user	>10 years	23.2	6.6	4	19.9	Yes	No	No	0	0	0	0	0	To live healthier	85	128.8	79.9	22.9	0	0	0	0	0	0	0	0	0	0	1	1	1	1	0
I006	Intervention	IP01	30	30-39	Male	Undergraduate degree	Others	Exclusive cigarette smoker	>10 years	39.4		5	14.9	No	Yes	No	0	0	0	0	0	To live healthier	71.9	145.6	60.7	27.1	1	1	0	1	0	0	0	0	0	0	1	1	1	1	1
I007	Intervention	IP01	33	30-39	Male	Postgraduate degree	Others	Dual user	0-4.99 years	8.1	0.4	8	9.7	No	No	Yes	0	0	0	0	1	Religious reasons	80.8	144.8	66.4	34	1	1	1	0	0	0	0	0	0	0	1	1	1	1	0
I008	Intervention	IP01	42	40-49	Male	Undergraduate degree	Married	Dual user	0-4.99 years	20.4	3.4	4	15.3	Yes	No	No	0	0	0	0	0	To live healthier	70.9	137.9	72.2	25.8	1	1	1	1	0	0	0	0	0	0	1	1	1	1	0
I009	Intervention	IP01	58	50+	Female	College diploma	Others	Exclusive cigarette smoker	>10 years	15.2		6	12.4	Yes	Yes	Yes	0	0	0	0	0	Financial reasons	96.2	117.7	70.5	28.7	1	1	0	0	0	0	0	0	0	0	1	1	1	1	1
I010	Intervention	IP01	38	30-39	Female	Secondary/high school	Others	Dual user	>10 years	20.6	2	6	11.1	Yes	Yes	Yes	0	0	0	0	0	Religious reasons	72.4	126.5	100.2	36.2	1	1	1	0	0	0	0	0	0	0	1	1	1	1	1
I011	Intervention	IP01	34	30-39	Male	Secondary/high school	Married	Exclusive waterpipe/shisha user	>10 years		4.6	4	13.7	Yes	No	No	0	0	0	0	0	To live healthier	57.5	119.3	73.8	34.5	0	0	0	0	0	0	0	0	0	0	1	1	1	1	0
I012	Intervention	IP01	41	40-49	Male	Primary	Single	Dual user	>10 years	43.3	6.8	6	24.8	No	Yes	No	0	0	0	0	0	Financial reasons	79.5	118.9	72.3	19.9	1	1	1	1	1	1	1	1	0	0	1	1	1	1	0
I013	Intervention	IP01	33	30-39	Male	Undergraduate degree	Married	Exclusive cigarette smoker	>10 years	5.8		6	13.5	Yes	Yes	Yes	1	1	0	0	0	Religious reasons	100.7	95.7	69.1	28.7	1	1	0	1	1	1	1	1	0	0	1	1	0	0	0
I014	Intervention	IP01	37	30-39	Male	Postgraduate degree	Married	Dual user	>10 years	17.2	5.2	3	30.3	Yes	Yes	No	0	0	0	0	0	To live healthier	78.2	141.6	72.2	26.9	0	0	0	0	0	0	0	0	0	0	1	0	0	0	1
I015	Intervention	IP01	36	30-39	Male	Postgraduate degree	Married	Exclusive cigarette smoker	>10 years	24.8		5	21.6	Yes	Yes	No	0	0	0	0	0	Financial reasons	82.5	129.2	80.1	27.2	1	1	0	0	0	0	0	0	0	0	1	1	1	1	1
I016	Intervention	IP01	38	30-39	Male	Secondary/high school	Married	Dual user	>10 years	15.4	4.7	2	26.8	Yes	Yes	No	0	0	0	0	0	Financial reasons	76.3	151.1	84.4	24.3	1	1	1	0	0	0	0	0	0	0	1	1	1	1	1
I017	Intervention	IP01	41	40-49	Male	Undergraduate degree	Others	Dual user	>10 years	14.4	0.5	5	4	No	Yes	No	0	0	0	0	0	To live healthier	101.8	124.7	63.8	33.4	1	1	1	0	0	0	0	0	0	1	1	0	0	0	1
I018	Intervention	IP01	45	40-49	Male	Postgraduate degree	Single	Exclusive cigarette smoker	>10 years	13.3		7	10.6	Yes	Yes	No	0	0	0	0	0	Financial reasons	61.1	133.1	70.3	29.3	0	0	0	0	0	0	0	0	0	0	1	1	1	1	0
I019	Intervention	IP01	31	30-39	Male	Secondary/high school	Others	Exclusive cigarette smoker	>10 years	26		4	20.5	No	No	No	0	0	0	0	0	To live healthier	96.6	133.2	92.8	23.8	1	1	0	0	0	0	0	0	0	0	1	0	0	0	1
I020	Intervention	IP01	41	40-49	Male	Undergraduate degree	Married	Dual user	>10 years	23.4	4.7	6	22.1	Yes	Yes	Yes	0	0	0	0	0	To live healthier	71.3	103.2	76.3	21.7	1	1	1	1	1	1	1	1	1	0	1	1	1	0	0
I021	Intervention	IP02	26	18-29	Male	College diploma	Others	Exclusive cigarette smoker	>10 years	4.5		9	15	Yes	No	No	0	0	0	0	0	To live healthier	84.3	115.3	76.4	33.2	1	1	0	1	0	0	0	0	0	0	1	1	1	1	0
I022	Intervention	IP02	35	30-39	Male	Secondary/high school	Married	Dual user	>10 years	23.5	1.9	7	15.2	Yes	No	Yes	0	0	0	1	0	To live healthier	93.5	114	82	28.9	1	1	1	0	0	0	0	0	0	0	1	1	1	1	1
I023	Intervention	IP02	36	30-39	Male	College diploma	Single	Dual user	5-10 years	22.5	3.6	9	21.9	No	Yes	No	0	0	0	0	0	To be a role model for children	82.2	110.2	77.9	36.2	1	1	1	0	0	0	0	0	0	0	1	1	1	0	0
I024	Intervention	IP02	25	18-29	Male	College diploma	Married	Exclusive cigarette smoker	>10 years	2.8		10	21.9	No	Yes	No	0	0	0	0	0	To live healthier	79	108.7	71.7	24.5	1	0	0	0	0	0	0	0	0	0	1	1	1	1	1
I025	Intervention	IP02	32	30-39	Male	Undergraduate degree	Married	Exclusive cigarette smoker	>10 years	12.2		8	19.9	Yes	No	No	0	0	0	0	0	To live healthier	86.2	113.9	82.4	25.4	1	0	0	0	0	1	1	0	0	0	1	1	1	1	0
I026	Intervention	IP02	58	50+	Male	Primary	Married	Exclusive cigarette smoker	>10 years	19.7		2	14.5	Yes	Yes	No	0	0	0	0	0	To live healthier	71.4	128.6	82.3	28.1	1	1	0	0	0	0	0	0	0	0	1	0	0	0	0
I027	Intervention	IP02	33	30-39	Male	Undergraduate degree	Single	Exclusive waterpipe/shisha user	>10 years		0	4	22.5	Yes	Yes	Yes	0	1	0	0	0	Financial reasons	94.6	116.5	93.5	26.5	1	1	0	1	1	1	1	1	0	0	1	1	1	0	0
I028	Intervention	IP02	26	18-29	Male	Secondary/high school	Others	Exclusive cigarette smoker	5-10 years	11.2		6	12	Yes	No	Yes	1	0	0	1	0	To live healthier	81.8	139	84.5	27	1	1	0	0	0	1	1	0	0	0	0	0	0	0	1
I029	Intervention	IP02	40	40-49	Male	Primary	Others	Exclusive cigarette smoker	>10 years	40.3		5	24.1	Yes	Yes	Yes	1	0	0	1	0	Financial reasons	68.2	122.5	73	25.4	0	0	0	0	0	0	0	0	0	0	1	1	1	0	1
I030	Intervention	IP02	25	18-29	Male	Secondary/high school	Married	Dual user	>10 years	29.3	0	5	23.3	Yes	No	No	0	0	0	0	0	To live healthier	79.3	122.7	83.6	24.3	1	1	1	1	1	1	1	1	1	0	1	1	1	1	0
I031	Intervention	IP02	30	30-39	Female	College diploma	Married	Dual user	5-10 years	23.7	2.9	6	21.5	Yes	No	No	0	0	0	0	0	Financial reasons	74.2	127.9	76.2	18.9	1	1	1	0	0	0	0	0	0	0	1	1	1	0	0
I032	Intervention	IP02	31	30-39	Male	Postgraduate degree	Others	Exclusive cigarette smoker	>10 years	27.3		5	13.5	Yes	Yes	No	0	0	0	0	0	To live healthier	76.8	130.4	87.4	24.8	1	1	0	0	0	0	0	0	0	0	1	0	0	0	1
I033	Intervention	IP02	47	40-49	Male	Undergraduate degree	Others	Dual user	>10 years	27.4	4.1	3	24.1	No	No	No	0	0	0	0	0	Financial reasons	86.7	114.8	87	35.3	1	1	1	1	0	0	0	0	0	0	1	1	1	1	1
I034	Intervention	IP02	36	30-39	Male	Secondary/high school	Single	Dual user	0-4.99 years	8.7	6	5	12.8	Yes	Yes	No	0	0	0	0	0	Financial reasons	103	117.7	75.5	37.7	1	1	1	1	1	1	1	1	0	0	1	1	1	0	0
I035	Intervention	IP02	60	50+	Male	College diploma	Married	Exclusive waterpipe/shisha user	0-4.99 years		1.9	5	21	Yes	Yes	No	0	0	0	0	0	To live healthier	64.5	92.2	73.5	34	1	1	0	0	0	0	0	0	0	0	0	0	0	0	1
I036	Intervention	IP02	62	50+	Male	Primary	Single	Dual user	0-4.99 years	28.4	3	4	19.2	Yes	Yes	No	0	0	0	0	0	To live healthier	88.4	119.6	88	24.5	0	0	0	0	0	0	0	0	0	1	1	1	1	1	1
I037	Intervention	IP02	56	50+	Male	Secondary/high school	Single	Dual user	>10 years	18.1	1.1	6	11.3	No	Yes	No	0	0	0	0	0	Religious reasons	85.6	131.8	87.4	26.2	1	1	0	1	1	1	1	1	1	0	1	1	1	1	0
I038	Intervention	IP02	24	18-29	Male	Secondary/high school	Married	Exclusive waterpipe/shisha user	>10 years		3.8	4	27.1	Yes	No	No	0	0	0	0	0	To be a role model for children	56.9	124.8	66.8	24.3	0	0	0	0	0	0	0	0	0	0	1	1	1	1	1
I039	Intervention	IP02	51	50+	Male	Secondary/high school	Married	Exclusive cigarette smoker	>10 years	27.4		3	6.2	Yes	No	No	0	0	0	0	0	Religious reasons	63.8	128.9	76.1	33.4	1	1	0	0	0	0	0	0	0	0	1	1	1	1	0
I040	Intervention	IP02	40	40-49	Male	Secondary/high school	Single	Dual user	>10 years	20.2	4.6	4	14.6	No	No	Yes	0	1	0	0	0	Financial reasons	71.7	134	73.7	25.2	1	1	1	1	0	0	0	0	0	0	1	1	1	1	0
I041	Intervention	IP03	44	40-49	Male	Undergraduate degree	Married	Dual user	0-4.99 years	24.4	2.1	4	10.9	Yes	No	No	0	0	0	0	0	To live healthier	69.1	116.7	84.2	28.5	1	1	1	1	0	1	0	0	0	0	1	1	1	1	0
I042	Intervention	IP03	41	40-49	Male	Postgraduate degree	Married	Exclusive cigarette smoker	5-10 years	1		1	15.1	No	Yes	No	0	0	0	0	0	To live healthier	59.6	143.7	77.5	28.5	1	1	0	0	0	1	1	0	0	0	1	0	0	0	0
I043	Intervention	IP03	54	50+	Male	College diploma	Married	Dual user	>10 years	2.6	6.5	4	18.9	Yes	Yes	Yes	0	1	0	0	1	To live healthier	115.2	101.5	79.3	35.3	0	0	0	0	0	0	0	0	0	0	1	1	1	1	0
I044	Intervention	IP03	23	18-29	Male	Undergraduate degree	Others	Exclusive waterpipe/shisha user	>10 years		3.6	6	17.8	Yes	No	No	0	0	0	0	0	To live healthier	76.4	105.5	93.3	37.9	1	1	0	0	0	0	0	0	0	0	1	1	1	1	0
I045	Intervention	IP03	37	30-39	Male	Undergraduate degree	Single	Exclusive cigarette smoker	>10 years	19.9		10	23.6	No	No	No	0	0	0	0	0	To live healthier	87.6	137.2	81	19.8	1	1	0	0	0	0	0	0	0	0	0	0	0	0	1
I046	Intervention	IP03	37	30-39	Male	Postgraduate degree	Married	Dual user	>10 years	19.2	0.4	3	11.6	Yes	No	Yes	1	0	0	1	0	To live healthier	77.3	119.8	78.5	24.5	1	0	0	0	0	0	0	0	0	0	0	0	0	0	1
I047	Intervention	IP03	25	18-29	Male	Secondary/high school	Married	Dual user	>10 years	13.1	0.9	5	30.4	Yes	Yes	No	0	0	0	0	0	Financial reasons	65.9	126.1	86.3	30	1	1	1	0	0	0	0	0	0	0	1	1	1	1	0
I048	Intervention	IP03	41	40-49	Male	Primary	Married	Dual user	>10 years	7.6	1.1	7	11.7	Yes	Yes	Yes	1	0	0	0	0	To live healthier	62.3	131.9	86.7	36.1	1	1	1	1	1	1	1	1	1	0	1	1	1	1	0
I049	Intervention	IP03	41	40-49	Male	Postgraduate degree	Married	Exclusive cigarette smoker	>10 years	25.9		7	21	Yes	Yes	No	0	0	0	0	0	To live healthier	86.4	129.8	75.3	30.7	1	1	0	0	0	0	0	0	0	0	1	1	1	1	0
I050	Intervention	IP03	48	40-49	Male	Undergraduate degree	Others	Dual user	>10 years	20.5	1.2	10	10.3	Yes	Yes	No	0	0	0	0	0	To live healthier	82.7	122.2	78.5	35.5	1	1	1	1	1	1	1	1	1	0	1	0	0	0	0
I051	Intervention	IP03	33	30-39	Male	Secondary/high school	Others	Exclusive waterpipe/shisha user	>10 years		4.6	5	18.7	Yes	Yes	No	0	0	0	0	0	Financial reasons	68.2	120.3	78.2	30.6	0	0	0	0	0	0	0	0	0	0	0	0	0	0	0
I052	Intervention	IP03	64	50+	Male	College diploma	Married	Exclusive cigarette smoker	0-4.99 years	8.8		8	23.9	Yes	Yes	No	0	0	0	0	0	Financial reasons	79.5	158.4	68.7	30.7	1	1	0	1	1	1	1	1	0	0	1	1	1	1	0
I053	Intervention	IP03	32	30-39	Male	Undergraduate degree	Married	Exclusive cigarette smoker	>10 years	20.7		3	11.1	No	Yes	No	0	0	0	0	0	To live healthier	66.4	135.6	89.2	30.9	0	0	0	0	0	0	0	0	0	0	1	1	1	1	1
I054	Intervention	IP03	25	18-29	Male	Secondary/high school	Married	Exclusive cigarette smoker	>10 years	27		6	21.9	No	No	No	0	0	0	0	0	To live healthier	77	143.6	91.2	35.1	1	1	0	0	0	0	0	0	0	0	1	1	0	0	1
I055	Intervention	IP03	44	40-49	Male	Undergraduate degree	Single	Exclusive waterpipe/shisha user	5-10 years		3.3	3	21	No	No	No	0	0	0	0	0	Religious reasons	97.7	137.1	83.4	22.3	1	0	0	0	0	0	0	0	0	0	1	0	0	0	0
I056	Intervention	IP03	32	30-39	Male	College diploma	Married	Dual user	>10 years	22.2	0.7	7	18.8	Yes	No	No	0	0	0	0	0	To live healthier	92.3	108.1	83.7	20.3	1	1	1	0	0	0	0	0	0	0	1	1	1	1	1
I057	Intervention	IP03	20	18-29	Male	Undergraduate degree	Married	Exclusive cigarette smoker	5-10 years	12.4		7	19.5	Yes	Yes	No	0	0	0	0	0	Religious reasons	65.6	113	67.4	31.6	1	1	0	1	1	1	1	1	0	0	1	0	0	0	0
I058	Intervention	IP03	30	30-39	Male	College diploma	Married	Dual user	>10 years	17.6	3.2	4	15.3	No	Yes	No	0	0	0	0	0	Religious reasons	72	126.4	66.3	27.1	1	1	1	1	1	1	1	1	1	0	1	1	1	1	0
I059	Intervention	IP03	39	30-39	Male	College diploma	Married	Exclusive cigarette smoker	0-4.99 years	20.2		3	19.1	Yes	No	No	0	0	0	0	0	To live healthier	99.3	119	84.7	28.6	1	1	0	0	0	0	0	0	0	0	1	1	1	1	1
I060	Intervention	IP03	41	40-49	Male	Undergraduate degree	Others	Exclusive waterpipe/shisha user	5-10 years		0.9	7	20.6	Yes	Yes	No	0	0	0	0	0	To live healthier	90.9	117.5	76.1	28.6	1	1	0	1	1	1	1	1	0	0	1	1	0	0	0
I061	Intervention	IP04	55	50+	Male	Secondary/high school	Married	Dual user	>10 years	34.9	5.8	5	20.7	No	No	No	0	0	0	0	0	To live healthier	94.4	111.9	80	29.4	1	0	0	0	0	0	0	0	0	0	1	1	1	1	0
I062	Intervention	IP04	34	30-39	Male	Primary	Others	Exclusive cigarette smoker	>10 years	20.9		7	19.9	Yes	No	Yes	0	0	0	0	0	Financial reasons	78.7	132.8	78.6	28.3	0	0	0	0	0	0	0	0	0	0	0	0	0	0	1
I063	Intervention	IP04	19	18-29	Male	Secondary/high school	Married	Exclusive cigarette smoker	>10 years	13		1	7.3	No	Yes	No	0	0	0	0	0	Pressure from family/healthcare providers	68.8	148.2	87.3	16	1	1	0	1	0	0	0	0	0	0	1	1	1	1	0
I064	Intervention	IP04	48	40-49	Male	Secondary/high school	Single	Exclusive cigarette smoker	>10 years	24.4		6	20.9	Yes	No	No	0	0	0	0	0	To live healthier	89.6	125.3	84.5	24.9	1	1	0	1	0	0	0	0	0	0	1	1	1	0	0
I065	Intervention	IP04	36	30-39	Male	College diploma	Married	Dual user	5-10 years	16.4	4.9	8	28.8	Yes	Yes	No	0	0	0	0	0	To live healthier	69.4	131.9	81.6	31.2	0	0	0	0	0	0	0	0	0	0	1	1	1	1	1
I066	Intervention	IP04	32	30-39	Male	Undergraduate degree	Married	Dual user	>10 years	19.2	3.8	6	16.5	No	No	No	0	0	0	0	0	Religious reasons	50.3	120	84.3	25.7	1	1	1	1	0	0	0	0	0	0	1	1	1	1	0
I067	Intervention	IP04	41	40-49	Male	College diploma	Married	Exclusive cigarette smoker	>10 years	16.9		7	19.6	Yes	No	No	0	0	0	0	0	Financial reasons	96.8	132.6	68.9	40.2	0	0	0	0	0	0	0	0	0	0	1	1	1	1	1
I068	Intervention	IP04	28	18-29	Male	College diploma	Single	Exclusive waterpipe/shisha user	>10 years		5.6	9	15.8	No	Yes	Yes	0	0	0	0	0	To live healthier	77.7	113.7	92.6	35.5	1	1	0	1	1	1	1	1	0	0	1	1	0	0	0
I069	Intervention	IP04	30	30-39	Male	College diploma	Others	Exclusive cigarette smoker	>10 years	16.1		4	13.5	Yes	No	No	0	0	0	0	0	Financial reasons	72.7	103.8	75.7	21.8	1	1	0	0	0	0	0	0	0	0	1	1	1	1	0
I070	Intervention	IP04	44	40-49	Male	College diploma	Single	Dual user	>10 years	17.3	5.2	2	34.2	Yes	Yes	No	0	0	0	0	0	To live healthier	104.5	137.3	73.1	24.3	1	1	0	0	0	0	0	0	0	0	1	1	1	1	0
I071	Intervention	IP04	42	40-49	Male	Secondary/high school	Others	Exclusive waterpipe/shisha user	5-10 years		2.5	1	23.7	Yes	Yes	No	0	0	0	0	0	Pressure from family/healthcare providers	79	102.7	82.8	26.4	1	1	0	0	0	1	0	0	0	0	1	1	1	1	1
I072	Intervention	IP04	25	18-29	Male	Undergraduate degree	Single	Exclusive waterpipe/shisha user	>10 years		0.5	2	16.7	Yes	Yes	No	0	0	0	0	0	Financial reasons	85.5	150.7	76.8	29.5	0	0	0	0	0	0	0	0	0	0	1	1	1	1	0
I073	Intervention	IP04	61	50+	Male	Undergraduate degree	Others	Exclusive cigarette smoker	>10 years	13.5		5	22.8	Yes	Yes	No	0	0	0	0	0	Financial reasons	53.5	113.9	78.1	41.5	1	1	0	1	1	1	1	1	0	0	1	1	1	1	0
I074	Intervention	IP04	32	30-39	Male	Undergraduate degree	Others	Exclusive cigarette smoker	>10 years	6.6		2	31.5	Yes	No	Yes	1	0	0	0	0	To live healthier	92.3	146.9	86.8	29	1	1	0	0	0	1	1	1	0	0	1	1	1	1	1
I075	Intervention	IP04	43	40-49	Male	College diploma	Single	Dual user	>10 years	19.7	4.9	5	4.6	No	Yes	No	0	0	0	0	0	Financial reasons	62.2	106.8	84.4	24.9	0	0	0	0	0	0	0	0	0	0	1	1	1	1	1
I076	Intervention	IP04	30	30-39	Male	Undergraduate degree	Others	Exclusive cigarette smoker	>10 years	11.5		5	22.2	No	Yes	No	0	0	0	0	0	To live healthier	68.3	109.1	87.7	24.7	0	0	0	0	0	0	0	0	0	0	1	1	1	1	1
I077	Intervention	IP04	67	50+	Female	Undergraduate degree	Others	Dual user	>10 years	16.9	2.7	7	24.9	No	No	No	0	0	0	0	0	To be a role model for children	77.9	103.5	60.6	31.4	0	0	0	0	0	0	0	0	0	1	1	1	0	0	1
I078	Intervention	IP04	21	18-29	Male	Undergraduate degree	Others	Exclusive cigarette smoker	>10 years	12		6	14.1	No	Yes	Yes	0	0	1	0	0	To live healthier	89.6	113.3	77.9	32.9	1	1	0	1	1	1	1	1	0	0	1	1	1	1	0
I079	Intervention	IP04	47	40-49	Male	Secondary/high school	Married	Dual user	5-10 years	16.2	1.9	6	18.6	Yes	Yes	No	0	0	0	0	0	Religious reasons	91.6	130	86.4	34.1	1	1	0	1	0	0	0	0	0	1	1	1	1	1	1
I080	Intervention	IP04	30	30-39	Male	College diploma	Married	Exclusive cigarette smoker	>10 years	23.7		3	17.9	No	Yes	No	0	0	0	0	0	To live healthier	76.8	136.5	73.9	19.3	0	0	0	0	0	0	0	0	0	0	1	1	1	1	1
I081	Intervention	IP05	28	18-29	Male	College diploma	Others	Exclusive cigarette smoker	>10 years	4.5		6	7.4	Yes	No	No	0	0	0	0	0	To be a role model for children	85.9	108	88.3	31.1	1	1	0	1	0	0	0	0	0	0	1	1	1	1	0
I082	Intervention	IP05	38	30-39	Male	Secondary/high school	Married	Dual user	>10 years	20.7	3.7	9	16.9	Yes	No	No	0	0	0	0	0	To live healthier	73.2	136.7	76.8	19.7	0	0	0	0	0	0	0	0	0	0	0	0	0	0	0
I083	Intervention	IP05	28	18-29	Male	Secondary/high school	Single	Dual user	>10 years	21.7	3.3	2	20.3	Yes	Yes	No	0	0	0	0	0	To be a role model for children	89.8	106.6	70	32.3	1	1	1	1	0	0	0	0	0	0	1	1	1	1	0
I084	Intervention	IP05	31	30-39	Male	Primary	Single	Exclusive waterpipe/shisha user	>10 years		5.1	8	23.4	Yes	Yes	No	0	0	0	0	0	To live healthier	80.3	118.6	81.3	21.7	1	1	0	1	1	1	1	1	0	0	1	1	1	0	0
I085	Intervention	IP05	62	50+	Male	Undergraduate degree	Others	Dual user	>10 years	18.3	5.8	8	18.4	No	Yes	No	0	0	0	0	0	Religious reasons	58.8	117.3	100.3	27.6	1	1	1	0	0	1	1	1	0	0	1	1	1	1	1
I086	Intervention	IP05	44	40-49	Male	Secondary/high school	Single	Exclusive cigarette smoker	>10 years	18.5		5	21.9	Yes	Yes	No	0	0	0	0	0	To live healthier	72.4	136.6	100.8	31	1	1	0	1	1	1	1	1	0	0	1	1	1	0	0
I087	Intervention	IP05	37	30-39	Male	Undergraduate degree	Others	Exclusive cigarette smoker	>10 years	25		6	17.1	No	Yes	No	0	0	0	0	0	Religious reasons	57.4	100.3	66.9	29.9	0	0	0	0	0	0	0	0	0	0	1	1	1	1	0
I088	Intervention	IP05	18	18-29	Male	Secondary/high school	Others	Dual user	5-10 years	24.2	5	6	20.2	Yes	Yes	Yes	0	0	0	0	0	Financial reasons	87.2	126.4	67	38.6	1	1	0	1	0	0	0	0	0	0	1	1	1	1	1
I089	Intervention	IP05	39	30-39	Male	Secondary/high school	Married	Exclusive cigarette smoker	>10 years	10		7	12.8	No	Yes	No	0	0	0	0	0	To be a role model for children	78.4	128.9	67.9	34.4	1	1	0	0	0	0	0	0	0	0	1	1	1	1	1
I090	Intervention	IP05	30	30-39	Male	College diploma	Married	Exclusive cigarette smoker	>10 years	15.8		3	13.6	Yes	Yes	Yes	0	0	1	0	0	Pressure from family/healthcare providers	104.1	103	79.9	29.9	0	0	0	0	0	0	0	0	0	0	1	0	0	0	1
I091	Intervention	IP05	18	18-29	Male	Postgraduate degree	Married	Dual user	5-10 years	24.8	2.4	4	17	No	No	Yes	1	1	1	0	0	Religious reasons	76.7	129.3	76.2	29.5	0	0	0	0	0	0	0	0	0	0	1	1	1	1	1
I092	Intervention	IP05	46	40-49	Male	Primary	Others	Dual user	>10 years	12.4	4.6	9	9.2	Yes	Yes	No	0	0	0	0	0	To live healthier	82.1	134.3	77.7	18.9	0	0	0	0	0	0	0	0	0	1	1	1	1	1	0
I093	Intervention	IP05	56	50+	Male	Primary	Others	Dual user	5-10 years	22.5	3	10	15	Yes	No	No	0	0	0	0	0	To live healthier	68.5	119.9	63.8	36	1	1	1	1	0	0	0	0	0	0	0	0	0	0	1
I094	Intervention	IP05	33	30-39	Male	Undergraduate degree	Married	Exclusive cigarette smoker	0-4.99 years	14.6		4	18	Yes	Yes	No	0	0	0	0	0	To live healthier	75.4	120.7	81.8	32	1	1	0	1	1	1	1	1	0	0	1	1	0	0	0
I095	Intervention	IP05	23	18-29	Male	Secondary/high school	Single	Dual user	5-10 years	11.3	4.1	3	10.9	Yes	Yes	No	0	0	0	0	0	To live healthier	94.6	111.8	81.1	28.8	0	0	0	0	0	0	0	0	0	0	0	0	0	0	0
I096	Intervention	IP05	33	30-39	Female	Undergraduate degree	Married	Dual user	>10 years	22.2	2.2	4	28	Yes	Yes	No	0	0	0	0	0	To be a role model for children	65.2	129.1	78.6	27.7	1	1	0	1	1	1	1	1	1	0	1	1	1	1	0
I097	Intervention	IP05	21	18-29	Male	Undergraduate degree	Others	Dual user	>10 years	20	4	6	21.2	Yes	No	No	0	0	0	0	0	To live healthier	68	128.2	70	29	1	1	1	1	0	0	0	0	0	0	1	1	1	1	1
I098	Intervention	IP05	19	18-29	Male	Undergraduate degree	Others	Dual user	>10 years	15.5	2.9	6	10.6	Yes	Yes	No	0	0	0	0	0	To be a role model for children	103.3	132.2	82.2	23.9	1	1	1	1	1	1	1	1	1	0	1	0	0	0	0
I099	Intervention	IP05	30	30-39	Male	Postgraduate degree	Others	Exclusive cigarette smoker	>10 years	18		5	21.7	Yes	No	Yes	1	0	0	0	0	Religious reasons	68.1	145.9	92.6	21.1	1	1	0	1	1	1	1	1	0	0	0	0	0	0	0
I100	Intervention	IP05	46	40-49	Male	Primary	Others	Dual user	>10 years	21.9	3.7	6	20.7	Yes	Yes	No	0	0	0	0	0	Religious reasons	92.1	140.2	69.1	33.6	1	1	1	1	0	0	0	0	0	0	1	1	1	1	0
I101	Intervention	IP06	40	40-49	Male	College diploma	Others	Dual user	>10 years	3.5	0.6	8	22.1	Yes	No	Yes	1	0	0	0	0	To be a role model for children	88.6	123.4	80.5	31	1	1	1	0	0	0	0	0	0	0	1	1	1	1	1
I102	Intervention	IP06	30	30-39	Male	Undergraduate degree	Married	Exclusive cigarette smoker	5-10 years	15.4		6	18	Yes	Yes	Yes	0	1	0	0	0	To live healthier	97.9	125.7	66.3	27.2	0	0	0	0	0	0	0	0	0	0	1	1	0	0	1
I103	Intervention	IP06	45	40-49	Male	College diploma	Married	Exclusive cigarette smoker	>10 years	32.7		6	7.7	No	Yes	No	0	0	0	0	0	Financial reasons	82.9	135.2	87.6	24.4	1	1	0	1	1	1	1	1	0	0	1	0	0	0	0
I104	Intervention	IP06	56	50+	Male	Undergraduate degree	Single	Exclusive cigarette smoker	>10 years	26		6	23.6	Yes	Yes	No	0	0	0	0	0	To be a role model for children	76.7	116.7	79.3	31	1	1	0	1	1	1	1	1	0	0	0	0	0	0	0
I105	Intervention	IP06	41	40-49	Male	Postgraduate degree	Single	Exclusive cigarette smoker	>10 years	26.8		9	19.3	Yes	No	No	0	0	0	0	0	To live healthier	68.1	126.6	80.1	24.9	1	0	0	0	0	0	0	0	0	0	1	0	0	0	0
I106	Intervention	IP06	21	18-29	Male	Postgraduate degree	Married	Exclusive cigarette smoker	>10 years	16		7	22.8	No	No	Yes	1	0	0	0	0	To live healthier	75.1	126.1	94.1	32.6	1	1	0	0	0	0	0	0	0	0	1	1	0	0	1
I107	Intervention	IP06	53	50+	Male	Secondary/high school	Married	Exclusive cigarette smoker	>10 years	14.3		6	13	Yes	Yes	No	0	0	0	0	0	To live healthier	81	110.9	77.8	24.4	1	1	0	1	0	0	0	0	0	0	1	1	1	1	0
I108	Intervention	IP06	32	30-39	Male	Secondary/high school	Single	Exclusive waterpipe/shisha user	>10 years		2.8	4	22.4	No	Yes	No	0	0	0	0	0	Financial reasons	95.9	126.9	76.3	33.2	1	1	0	1	1	1	1	1	0	0	1	1	1	1	0
I109	Intervention	IP06	32	30-39	Male	Undergraduate degree	Single	Dual user	0-4.99 years	22.9	3.4	6	0	No	Yes	No	0	0	0	0	0	To be a role model for children	71.7	111.5	93.3	26.9	1	1	1	1	1	1	1	1	1	0	1	0	0	0	0
I110	Intervention	IP06	18	18-29	Male	Secondary/high school	Single	Exclusive cigarette smoker	0-4.99 years	21.4		6	19.7	Yes	Yes	No	0	0	0	0	0	To live healthier	77.9	136.6	73	37.4	0	0	0	0	0	0	0	0	0	0	1	1	1	1	0
I111	Intervention	IP06	36	30-39	Male	Undergraduate degree	Married	Exclusive cigarette smoker	>10 years	18.3		4	13.8	Yes	Yes	No	0	0	0	0	0	To live healthier	75.1	103.1	73.7	27.9	1	1	0	1	1	1	1	1	0	0	1	1	1	1	0
I112	Intervention	IP06	38	30-39	Female	Postgraduate degree	Single	Dual user	>10 years	10.8	0	7	14.6	No	Yes	No	0	0	0	0	0	To live healthier	86.7	114.7	72.3	30	1	1	1	1	1	1	1	1	1	0	1	1	1	1	0
I113	Intervention	IP06	19	18-29	Male	College diploma	Single	Exclusive cigarette smoker	5-10 years	22.5		4	12.7	No	Yes	No	0	0	0	0	0	Religious reasons	83.1	126.2	89	26.8	1	1	0	1	1	1	1	1	0	0	1	1	1	1	0
I114	Intervention	IP06	60	50+	Male	Secondary/high school	Married	Exclusive cigarette smoker	>10 years	27.9		6	16.2	Yes	Yes	Yes	0	0	0	0	0	To live healthier	77.9	112.6	71.7	21.8	1	1	0	0	0	0	0	0	0	0	1	1	1	1	0
I115	Intervention	IP06	60	50+	Male	Secondary/high school	Married	Exclusive cigarette smoker	5-10 years	27.2		2	11.5	Yes	No	Yes	1	1	1	0	0	To be a role model for children	66.7	110.3	62.6	33.9	1	1	0	1	0	0	0	0	0	0	1	0	0	0	1
I116	Intervention	IP06	48	40-49	Male	College diploma	Others	Exclusive waterpipe/shisha user	0-4.99 years		3.3	2	17.1	No	Yes	No	0	0	0	0	0	To live healthier	69.6	145.4	83.8	23.3	1	1	0	1	0	1	1	0	0	0	1	1	1	1	0
I117	Intervention	IP06	33	30-39	Male	Secondary/high school	Married	Exclusive cigarette smoker	5-10 years	13.8		7	11.3	Yes	Yes	No	0	0	0	0	0	To live healthier	86.4	115.2	72.4	28.4	1	1	0	0	0	0	0	0	0	0	1	1	1	1	0
I118	Intervention	IP06	27	18-29	Male	Primary	Others	Exclusive cigarette smoker	5-10 years	23.6		4	21.9	Yes	Yes	Yes	0	0	0	0	0	To live healthier	65.3	148	78.6	22.4	1	0	0	0	0	0	0	0	0	0	1	1	1	1	1
I119	Intervention	IP06	43	40-49	Male	Undergraduate degree	Married	Exclusive cigarette smoker	>10 years	26.9		5	10.3	Yes	No	Yes	1	1	1	0	0	To be a role model for children	80.7	128.5	75.2	25	1	1	0	1	1	1	1	1	0	0	1	1	1	1	0
I120	Intervention	IP06	38	30-39	Male	College diploma	Single	Dual user	>10 years	14.8	3.9	5	15.2	Yes	Yes	No	0	0	0	0	0	Religious reasons	69.9	130.5	67.7	34.1	1	1	1	0	0	0	0	0	0	0	0	0	0	0	0
I121	Intervention	IP07	24	18-29	Male	Undergraduate degree	Married	Dual user	5-10 years	21.2	4.5	9	17.6	Yes	Yes	No	0	0	0	0	0	Financial reasons	79.9	135.6	78	23.1	0	0	0	0	0	0	0	0	0	0	0	0	0	0	0
I122	Intervention	IP07	63	50+	Female	Primary	Single	Exclusive waterpipe/shisha user	>10 years		2.9	10	13.4	Yes	No	No	0	0	0	0	0	Financial reasons	84	112.3	65	30.2	1	1	0	0	0	0	0	0	0	0	1	1	0	0	0
I123	Intervention	IP07	31	30-39	Male	College diploma	Married	Dual user	>10 years	12.4	5.4	8	6.8	No	No	No	0	0	0	0	0	To live healthier	63.6	127.2	87.1	22.8	1	1	1	1	1	1	1	1	0	0	1	1	1	1	0
I124	Intervention	IP07	57	50+	Male	Secondary/high school	Others	Exclusive cigarette smoker	>10 years	22.4		4	12.3	Yes	Yes	Yes	1	0	0	0	0	Financial reasons	53.1	98	67.5	35.5	0	0	0	0	0	0	0	0	0	0	1	1	1	1	1
I125	Intervention	IP07	33	30-39	Male	College diploma	Married	Exclusive cigarette smoker	>10 years	16.9		7	16.7	Yes	Yes	Yes	0	0	0	0	0	To live healthier	74.8	121.8	82.6	28.5	1	1	0	0	0	0	0	0	0	0	1	1	1	1	1
I126	Intervention	IP07	53	50+	Male	Secondary/high school	Others	Dual user	>10 years	12.6	1.8	5	19.7	Yes	No	No	0	0	0	0	0	To live healthier	89.9	119.9	78.1	26.1	1	1	0	1	1	1	1	1	1	0	1	1	1	1	0
I127	Intervention	IP07	35	30-39	Female	Undergraduate degree	Married	Exclusive cigarette smoker	5-10 years	27.4		4	10	Yes	No	No	0	0	0	0	0	To live healthier	66	141.2	64.2	27.3	1	1	0	0	0	0	0	0	0	0	1	0	0	0	0
I128	Intervention	IP07	35	30-39	Male	Secondary/high school	Married	Exclusive cigarette smoker	5-10 years	29.2		1	15.6	Yes	No	Yes	0	0	0	0	0	To live healthier	84.4	118.9	55.7	24.2	1	1	0	0	0	0	0	0	0	0	1	1	1	1	1
I129	Intervention	IP07	55	50+	Male	Undergraduate degree	Single	Dual user	>10 years	7.8	0	7	12.6	Yes	Yes	No	0	0	0	0	0	Religious reasons	82	153.4	65.5	25.7	1	1	1	1	0	0	0	0	0	0	1	1	1	1	0
I130	Intervention	IP07	18	18-29	Male	Primary	Single	Exclusive cigarette smoker	>10 years	24.1		6	20.4	No	No	Yes	0	0	0	0	0	To be a role model for children	71.1	124.6	83.5	36.1	1	1	0	1	0	0	0	0	0	0	1	0	0	0	0
I131	Intervention	IP07	36	30-39	Male	Secondary/high school	Married	Exclusive cigarette smoker	0-4.99 years	26.8		5	8.6	Yes	Yes	Yes	1	0	0	0	0	Financial reasons	81.8	134	80.2	24.5	1	1	0	1	1	1	1	1	0	0	1	1	1	0	0
I132	Intervention	IP07	35	30-39	Male	Postgraduate degree	Married	Exclusive cigarette smoker	>10 years	1		8	8.5	Yes	Yes	No	0	0	0	0	0	To live healthier	74.8	139.4	83.7	24.6	0	0	0	0	0	0	0	0	0	0	1	1	1	1	0
I133	Intervention	IP07	30	30-39	Female	Secondary/high school	Married	Exclusive cigarette smoker	>10 years	13.3		9	17	Yes	Yes	Yes	1	1	0	0	0	To live healthier	70.9	140.8	75.2	28.8	1	1	0	1	1	1	1	1	0	0	0	0	0	0	0
I134	Intervention	IP07	24	18-29	Female	Secondary/high school	Married	Exclusive cigarette smoker	5-10 years	1.6		5	15.9	Yes	Yes	No	0	0	0	0	0	To be a role model for children	67.2	130	65.1	29.5	1	1	0	0	0	0	0	0	0	0	0	0	0	0	1
I135	Intervention	IP07	33	30-39	Male	Undergraduate degree	Others	Dual user	0-4.99 years	18.2	2	2	25	Yes	Yes	No	0	0	0	0	0	To be a role model for children	100.2	118.6	77.5	24.3	1	1	1	0	0	0	0	0	0	0	1	0	0	0	1
I136	Intervention	IP07	37	30-39	Male	Secondary/high school	Single	Exclusive waterpipe/shisha user	>10 years		4.8	6	12.4	Yes	Yes	No	0	0	0	0	0	Financial reasons	68.8	126.8	77.1	18.9	0	0	0	0	0	0	0	0	0	0	1	1	1	1	0
I137	Intervention	IP07	33	30-39	Male	College diploma	Married	Exclusive waterpipe/shisha user	>10 years		7	0	8.6	No	Yes	No	0	0	0	0	0	Religious reasons	84.1	112.3	93.8	32.4	1	1	0	0	0	0	0	0	0	0	1	0	0	0	0
I138	Intervention	IP07	41	40-49	Male	College diploma	Single	Exclusive cigarette smoker	>10 years	13.4		6	9.7	No	Yes	No	0	0	0	0	0	To live healthier	78.2	123.7	75.4	28.8	1	1	0	1	1	1	1	1	0	0	0	0	0	0	0
I139	Intervention	IP07	28	18-29	Female	College diploma	Married	Dual user	5-10 years	12	0	6	12.1	No	Yes	No	0	0	0	0	0	Religious reasons	89.7	135.6	73.7	30.2	1	1	0	0	0	0	0	0	0	0	1	1	1	1	1
I140	Intervention	IP07	34	30-39	Male	Secondary/high school	Single	Exclusive cigarette smoker	>10 years	28.3		6	16.1	Yes	Yes	Yes	1	1	0	0	0	To live healthier	78.5	126.1	88.2	29.3	1	1	0	1	1	1	1	1	0	0	0	0	0	0	0
I141	Intervention	IP08	49	40-49	Male	Undergraduate degree	Married	Exclusive waterpipe/shisha user	0-4.99 years		4.8	5	18.4	Yes	Yes	No	0	0	0	0	0	Pressure from family/healthcare providers	63.4	133	81.8	29	1	0	0	0	0	1	0	0	0	0	1	1	1	1	1
I142	Intervention	IP08	23	18-29	Male	Undergraduate degree	Married	Dual user	>10 years	33.9	0	7	21.4	Yes	Yes	Yes	1	1	0	0	0	Financial reasons	71.1	132.7	55.3	21.4	1	1	1	0	0	0	0	0	0	0	1	0	0	0	0
I143	Intervention	IP08	18	18-29	Male	Undergraduate degree	Married	Exclusive waterpipe/shisha user	>10 years		3.8	5	20.8	Yes	No	No	0	0	0	0	0	To live healthier	59.8	115	80.7	37.7	1	1	0	0	0	0	0	0	0	0	1	0	0	0	1
I144	Intervention	IP08	52	50+	Male	Undergraduate degree	Others	Exclusive cigarette smoker	0-4.99 years	18.9		6	17.4	Yes	No	No	0	0	0	0	0	Financial reasons	60.6	119.7	68.9	22.8	1	1	0	1	0	0	0	0	0	0	1	1	0	0	1
I145	Intervention	IP08	43	40-49	Male	Postgraduate degree	Others	Exclusive cigarette smoker	>10 years	20.1		3	8.6	Yes	No	No	0	0	0	0	0	To live healthier	71.7	135.8	82.5	28.2	1	1	0	0	0	0	0	0	0	0	1	1	1	1	1
I146	Intervention	IP08	24	18-29	Male	Undergraduate degree	Married	Exclusive waterpipe/shisha user	>10 years		2.9	3	18.9	Yes	Yes	No	0	0	0	0	0	To live healthier	77.4	113.8	79.4	19.1	1	1	0	0	0	0	0	0	0	0	1	1	1	1	1
I147	Intervention	IP08	34	30-39	Male	College diploma	Single	Dual user	>10 years	17.3	2.8	5	8.9	Yes	No	No	0	0	0	0	0	To live healthier	85.6	122.9	78.9	20.4	1	1	0	0	0	0	0	0	0	1	1	1	1	1	1
I148	Intervention	IP08	39	30-39	Male	Undergraduate degree	Married	Exclusive cigarette smoker	>10 years	25.3		5	11.9	No	No	Yes	0	1	0	0	0	To live healthier	81	156	67.4	27.9	0	0	0	0	0	0	0	0	0	0	1	1	1	1	1
I149	Intervention	IP08	37	30-39	Male	Undergraduate degree	Others	Dual user	>10 years	1	2.2	6	22.1	Yes	No	No	0	0	0	0	0	To be a role model for children	67.3	130.8	83.1	31.2	1	1	1	0	0	0	0	0	0	0	1	1	1	1	0
I150	Intervention	IP08	41	40-49	Male	College diploma	Others	Dual user	>10 years	10.8	2.6	6	17.7	Yes	Yes	Yes	1	0	1	0	0	To live healthier	93	101.2	79.6	25.2	1	1	1	1	1	1	1	1	1	0	1	1	1	1	0
I151	Intervention	IP08	29	18-29	Male	Undergraduate degree	Married	Exclusive waterpipe/shisha user	>10 years		4.2	7	17.3	Yes	Yes	No	0	0	0	0	0	Financial reasons	85.3	129.9	84.3	24.7	1	1	0	1	0	0	0	0	0	0	1	1	1	1	0
I152	Intervention	IP08	38	30-39	Male	Secondary/high school	Others	Exclusive cigarette smoker	>10 years	11		7	30.4	No	No	No	0	0	0	0	0	To live healthier	75.5	116.7	73.9	39.5	1	1	0	1	1	1	1	1	0	0	1	1	1	1	0
I153	Intervention	IP08	39	30-39	Female	Secondary/high school	Single	Dual user	>10 years	18.3	3.2	3	16.7	No	Yes	Yes	0	1	0	0	0	Financial reasons	84.2	150.8	78	26.4	0	0	0	0	0	0	0	0	0	1	1	1	1	1	1
I154	Intervention	IP08	42	40-49	Male	College diploma	Married	Exclusive cigarette smoker	>10 years	22.6		5	11.3	No	Yes	No	0	0	0	0	0	To live healthier	78.9	121.1	87.8	30.8	1	1	0	1	1	1	1	1	0	0	1	0	0	0	0
I155	Intervention	IP08	44	40-49	Male	Primary	Married	Dual user	>10 years	12	6.1	4	17.5	Yes	No	No	0	0	0	0	0	To live healthier	61.4	119.5	80	33.4	1	1	1	1	1	1	1	1	1	0	1	1	1	1	0
I156	Intervention	IP08	41	40-49	Male	Secondary/high school	Married	Dual user	>10 years	15.9	8.8	3	26	Yes	No	No	0	0	0	0	0	To live healthier	85.7	123.3	71.9	28.5	1	1	1	1	1	1	1	1	1	0	1	1	1	1	0
I157	Intervention	IP08	39	30-39	Male	Secondary/high school	Married	Dual user	>10 years	18.4	4.9	2	12	Yes	No	No	0	0	0	0	0	To live healthier	95.6	146	79.8	37.4	0	0	0	0	0	0	0	0	0	1	1	1	1	1	0
I158	Intervention	IP08	23	18-29	Male	Secondary/high school	Single	Exclusive waterpipe/shisha user	>10 years		5.4	5	6.8	Yes	No	No	0	0	0	0	0	To live healthier	76.2	114.3	85.5	24	1	1	0	1	1	1	1	1	0	0	1	1	1	1	0
I159	Intervention	IP08	28	18-29	Male	College diploma	Others	Exclusive waterpipe/shisha user	>10 years		2	6	19.9	No	No	No	0	0	0	0	0	To live healthier	66.2	131	73.4	41.1	1	1	0	0	0	0	0	0	0	0	0	0	0	0	0
I160	Intervention	IP08	62	50+	Male	Undergraduate degree	Married	Exclusive cigarette smoker	>10 years	18.5		4	3.5	No	No	No	0	0	0	0	0	Pressure from family/healthcare providers	80.9	112.1	73.6	25.1	1	0	0	0	0	1	1	1	0	0	0	0	0	0	0
C001	Control	CP01	28	18-29	Male	Undergraduate degree	Single	Exclusive cigarette smoker	>10 years	32.8		5	25.9	Yes	No	No	0	0	0	0	0	Pressure from family/healthcare providers	60.8	133.2	67.1	22.9	1	0	0	0	0	0	0	0	0	0	0	0	0	0	0
C002	Control	CP01	29	18-29	Male	College diploma	Married	Dual user	>10 years	27.4	4.2	7	20.2	Yes	No	No	0	0	0	0	0	Financial reasons	93	150.6	82.3	30.5	0	0	0	0	0	0	0	0	0	1	0	0	0	0	0
C003	Control	CP01	32	30-39	Male	Undergraduate degree	Married	Exclusive cigarette smoker	>10 years	16.2		4	8.1	No	Yes	No	0	0	0	0	0	To live healthier	75.9	119.4	87.8	32.9	1	0	0	0	0	0	0	0	0	0	0	0	0	0	0
C004	Control	CP01	35	30-39	Male	Secondary/high school	Married	Dual user	>10 years	24.4	4.3	4	11.8	Yes	Yes	No	0	0	0	0	0	To live healthier	88.7	141.4	86.2	18.9	1	0	0	0	0	0	0	0	0	0	0	0	0	0	0
C005	Control	CP01	32	30-39	Male	College diploma	Married	Dual user	>10 years	15.5	0	4	14.7	Yes	Yes	No	0	0	0	0	0	Financial reasons	56.9	132.9	102.2	29.9	1	0	0	0	0	1	1	0	0	1	0	0	0	0	0
C006	Control	CP01	35	30-39	Male	Undergraduate degree	Others	Exclusive waterpipe/shisha user	>10 years		6.2	6	31.6	Yes	No	No	0	0	0	0	0	To live healthier	90	119.9	77.6	28.2	0	0	0	0	0	0	0	0	0	0	0	0	0	0	0
C007	Control	CP01	37	30-39	Male	Primary	Single	Exclusive cigarette smoker	5-10 years	28.3		5	8.9	No	No	No	0	0	0	0	0	Financial reasons	78.3	122.2	80.5	26.5	1	0	0	0	0	0	0	0	0	0	0	0	0	0	0
C008	Control	CP01	19	18-29	Male	Secondary/high school	Others	Exclusive cigarette smoker	0-4.99 years	24.9		5	20.8	No	Yes	No	0	0	0	0	0	To live healthier	69.5	117.5	80.9	29	1	0	0	0	0	0	0	0	0	0	0	0	0	0	0
C009	Control	CP01	35	30-39	Female	Postgraduate degree	Others	Exclusive cigarette smoker	>10 years	23.8		6	8.2	No	Yes	Yes	0	0	1	0	0	Financial reasons	85.1	114.1	57	21.9	0	0	0	0	0	0	0	0	0	0	0	0	0	0	0
C010	Control	CP01	30	30-39	Male	Secondary/high school	Married	Exclusive cigarette smoker	>10 years	13.7		1	16.5	Yes	Yes	Yes	1	1	0	0	0	To live healthier	96.5	124.9	70.1	28.6	1	0	0	0	0	0	0	0	0	0	0	0	0	0	0
C011	Control	CP01	68	50+	Male	College diploma	Single	Exclusive cigarette smoker	>10 years	30.5		6	18.7	Yes	No	Yes	1	0	0	0	1	To live healthier	75.1	148.5	74.9	25.1	1	1	0	0	0	0	0	0	0	0	0	0	0	0	0
C012	Control	CP01	37	30-39	Male	Secondary/high school	Married	Dual user	>10 years	22.6	8.2	6	18.3	No	Yes	No	0	0	0	0	0	To live healthier	77.4	142.3	76.2	26.9	1	0	0	0	0	0	0	0	0	0	0	0	0	0	0
C013	Control	CP01	36	30-39	Male	Primary	Married	Dual user	5-10 years	5	0	4	27.9	No	Yes	No	0	0	0	0	0	To live healthier	103.3	132.2	80.1	35.2	0	0	0	0	0	0	0	0	0	1	0	0	0	0	0
C014	Control	CP01	26	18-29	Male	Undergraduate degree	Married	Dual user	>10 years	22.6	0	7	22.9	No	Yes	No	0	0	0	0	0	To live healthier	62.8	134.6	76.6	35.5	0	0	0	0	0	1	0	0	0	0	0	0	0	0	0
C015	Control	CP01	57	50+	Male	College diploma	Others	Dual user	5-10 years	25.5	1.1	6	13.5	Yes	Yes	No	0	0	0	0	0	Financial reasons	90.1	129.3	68.7	37	1	1	0	1	1	1	1	1	0	0	0	0	0	0	0
C016	Control	CP01	38	30-39	Male	College diploma	Single	Dual user	>10 years	16.6	1.8	6	27.7	Yes	Yes	No	0	0	0	0	0	To be a role model for children	72	160.3	86.8	26.7	1	1	1	0	0	0	0	0	0	1	0	0	0	0	0
C017	Control	CP01	27	18-29	Male	Primary	Single	Exclusive waterpipe/shisha user	>10 years		3.8	7	16.8	Yes	No	No	0	0	0	0	0	To live healthier	82.3	126.5	80.2	36.6	1	1	0	0	0	0	0	0	0	0	0	0	0	0	0
C018	Control	CP01	29	18-29	Male	College diploma	Others	Dual user	>10 years	19.5	2.3	2	15.7	Yes	No	No	0	0	0	0	0	To live healthier	74.2	117.8	74.1	33.4	1	1	0	0	0	0	0	0	0	0	0	0	0	0	0
C019	Control	CP01	30	30-39	Male	Undergraduate degree	Married	Dual user	>10 years	22.3	0	7	9.7	Yes	Yes	No	0	0	0	0	0	To live healthier	92.9	145.1	80.5	25.1	0	0	0	0	0	0	0	0	0	0	0	0	0	0	0
C020	Control	CP01	57	50+	Male	Secondary/high school	Single	Dual user	>10 years	37.1	5.3	4	17.3	Yes	Yes	Yes	0	0	0	0	0	To be a role model for children	96.3	136	79.1	24.9	0	0	0	0	0	0	0	0	0	0	0	0	0	0	0
C021	Control	CP02	40	40-49	Male	Undergraduate degree	Married	Dual user	>10 years	27.3	6.7	6	16	No	Yes	No	0	0	0	0	0	Financial reasons	82.2	118.1	81.4	27.7	1	1	0	0	0	0	0	0	0	0	0	0	0	0	0
C022	Control	CP02	49	40-49	Male	Secondary/high school	Others	Dual user	5-10 years	2.7	7	8	18.5	Yes	Yes	No	0	0	0	0	0	Religious reasons	54.9	93.5	81.3	22.3	1	0	0	0	0	0	0	0	0	0	0	0	0	0	0
C023	Control	CP02	53	50+	Male	Secondary/high school	Married	Exclusive cigarette smoker	5-10 years	5.1		2	22.7	Yes	No	Yes	1	0	1	0	0	To live healthier	83.3	128	81.7	32.3	0	0	0	0	0	0	0	0	0	0	0	0	0	0	0
C024	Control	CP02	44	40-49	Male	Secondary/high school	Others	Exclusive cigarette smoker	>10 years	29.7		6	23.9	Yes	Yes	Yes	0	0	1	0	0	To live healthier	94.6	130.6	82.3	18.6	0	0	0	0	0	0	0	0	0	0	0	0	0	0	0
C025	Control	CP02	57	50+	Male	College diploma	Married	Exclusive waterpipe/shisha user	5-10 years		0	2	17.6	No	Yes	No	0	0	0	0	0	Financial reasons	108.6	141.5	83.8	27.6	0	0	0	0	0	0	0	0	0	0	0	0	0	0	0
C026	Control	CP02	29	18-29	Male	Undergraduate degree	Married	Exclusive waterpipe/shisha user	5-10 years		1.6	6	16.3	No	Yes	No	0	0	0	0	0	To be a role model for children	89.8	145.3	95.6	36.7	1	0	0	0	0	0	0	0	0	0	0	0	0	0	0
C027	Control	CP02	36	30-39	Male	Primary	Married	Dual user	5-10 years	15.6	5.9	4	10.9	Yes	Yes	No	0	0	0	0	0	Financial reasons	74.5	123.6	88	27.4	1	1	0	0	1	1	1	1	1	0	0	0	0	0	0
C028	Control	CP02	43	40-49	Male	College diploma	Others	Exclusive cigarette smoker	0-4.99 years	26.1		4	18.5	Yes	Yes	No	0	0	0	0	0	To live healthier	79	129.6	79.2	28.5	1	1	0	0	0	0	0	0	0	0	0	0	0	0	0
C029	Control	CP02	27	18-29	Male	College diploma	Others	Exclusive cigarette smoker	>10 years	9.8		3	19	Yes	No	No	0	0	0	0	0	Financial reasons	66	139	64.4	27.7	0	0	0	0	0	0	0	0	0	0	0	0	0	0	0
C030	Control	CP02	31	30-39	Male	College diploma	Married	Exclusive cigarette smoker	0-4.99 years	18.3		1	20.3	No	Yes	Yes	0	1	0	0	0	To live healthier	78.5	138.1	90.9	33.2	0	0	0	0	0	0	0	0	0	0	0	0	0	0	0
C031	Control	CP02	30	30-39	Male	College diploma	Married	Dual user	>10 years	18.5	2.2	8	34.2	Yes	Yes	Yes	0	1	0	0	0	To live healthier	97	108.8	78.5	24.6	1	1	0	0	0	0	0	0	0	0	0	0	0	0	0
C032	Control	CP02	32	30-39	Male	Secondary/high school	Others	Exclusive cigarette smoker	0-4.99 years	32.7		4	20.6	Yes	No	No	0	0	0	0	0	Religious reasons	91.1	159.7	68.5	33.2	0	0	0	0	0	0	0	0	0	0	0	0	0	0	0
C033	Control	CP02	35	30-39	Male	Postgraduate degree	Single	Exclusive waterpipe/shisha user	>10 years		4.9	4	14.3	Yes	No	No	0	0	0	0	0	To live healthier	104.6	86.6	51.4	23.9	0	0	0	0	0	0	0	0	0	0	0	0	0	0	0
C034	Control	CP02	37	30-39	Female	Postgraduate degree	Married	Exclusive cigarette smoker	>10 years	12		5	17.3	Yes	No	No	0	0	0	0	0	Religious reasons	65.3	126.4	88.3	24.1	1	0	0	0	0	0	0	0	0	0	0	0	0	0	0
C035	Control	CP02	34	30-39	Male	Undergraduate degree	Married	Exclusive cigarette smoker	5-10 years	22.7		8	12.4	No	No	No	0	0	0	0	0	To live healthier	87.1	111.7	73.8	24.4	1	0	0	0	1	1	1	1	0	0	0	0	0	0	0
C036	Control	CP02	56	50+	Male	College diploma	Married	Exclusive cigarette smoker	>10 years	7.2		1	23.2	Yes	Yes	No	0	0	0	0	0	To live healthier	70.7	137.2	87	26.6	0	0	0	0	0	0	0	0	0	0	0	0	0	0	0
C037	Control	CP02	32	30-39	Male	Secondary/high school	Others	Exclusive cigarette smoker	>10 years	19.3		2	12.3	No	Yes	No	0	0	0	0	0	To live healthier	80.5	120.3	77.2	19.6	1	0	0	0	0	1	1	0	0	0	0	0	0	0	0
C038	Control	CP02	46	40-49	Male	Undergraduate degree	Married	Exclusive cigarette smoker	>10 years	25.6		6	10.6	Yes	Yes	Yes	0	1	0	0	0	To live healthier	67.3	118.2	71.5	37.2	1	0	0	0	0	0	0	0	0	0	0	0	0	0	0
C039	Control	CP02	56	50+	Male	Postgraduate degree	Married	Exclusive waterpipe/shisha user	>10 years		0.5	7	6.9	Yes	No	No	0	0	0	0	0	To live healthier	65.3	148.2	75	29.6	1	0	0	0	0	0	0	0	0	0	0	0	0	0	0
C040	Control	CP02	30	30-39	Male	Secondary/high school	Married	Dual user	>10 years	37.6	0	0	15.2	Yes	No	No	0	0	0	0	0	To live healthier	62.1	128.5	59.8	26.6	1	1	0	0	0	0	0	0	0	0	0	0	0	0	0
C041	Control	CP03	43	40-49	Male	Undergraduate degree	Married	Dual user	>10 years	6.7	5.6	2	11.2	No	No	No	0	0	0	0	0	Financial reasons	93.3	123.5	67.1	27.9	1	0	0	0	0	0	0	0	0	0	0	0	0	0	0
C042	Control	CP03	49	40-49	Male	Secondary/high school	Others	Dual user	5-10 years	38.2	3.4	5	16.7	Yes	Yes	No	0	0	0	0	0	To live healthier	102.8	130.6	85.1	27.2	0	0	0	0	0	0	0	0	0	0	0	0	0	0	0
C043	Control	CP03	37	30-39	Male	Undergraduate degree	Married	Exclusive waterpipe/shisha user	0-4.99 years		4.7	6	20.2	Yes	Yes	Yes	0	0	0	0	0	Financial reasons	84.1	122.5	89	34.3	1	0	0	0	0	0	0	0	0	0	0	0	0	0	0
C044	Control	CP03	45	40-49	Male	College diploma	Married	Exclusive cigarette smoker	>10 years	19.6		6	10.2	Yes	Yes	Yes	0	1	0	0	0	Financial reasons	78.4	123	76.5	20.1	1	1	0	0	0	0	0	0	0	0	0	0	0	0	0
C045	Control	CP03	42	40-49	Male	College diploma	Single	Exclusive waterpipe/shisha user	>10 years		2.8	5	15.8	Yes	Yes	No	0	0	0	0	0	To live healthier	90.6	137.8	71.1	28.7	1	0	0	0	0	0	0	0	0	0	0	0	0	0	0
C046	Control	CP03	22	18-29	Male	Secondary/high school	Married	Dual user	>10 years	17.3	3	7	19.3	Yes	No	Yes	0	1	0	0	0	Financial reasons	80.8	142.6	95	28.3	1	0	0	0	0	0	0	0	0	0	0	0	0	0	0
C047	Control	CP03	23	18-29	Male	College diploma	Single	Exclusive cigarette smoker	>10 years	3.5		3	11.6	No	Yes	Yes	0	0	1	0	0	To live healthier	70.4	126.2	70.8	33	0	0	0	0	0	0	0	0	0	0	0	0	0	0	0
C048	Control	CP03	28	18-29	Male	Undergraduate degree	Single	Dual user	>10 years	23.9	1.2	4	15.1	No	Yes	No	0	0	0	0	0	To be a role model for children	95.3	146	90.5	18.5	1	0	0	0	0	0	0	0	0	0	0	0	0	0	0
C049	Control	CP03	30	30-39	Male	Undergraduate degree	Others	Exclusive cigarette smoker	>10 years	13.3		4	2.7	No	Yes	No	0	0	0	0	0	To live healthier	74.2	135	67.7	26.9	0	0	0	0	0	0	0	0	0	0	0	0	0	0	0
C050	Control	CP03	26	18-29	Male	Primary	Single	Exclusive cigarette smoker	0-4.99 years	16.1		7	19.5	No	No	No	0	0	0	0	0	To live healthier	60.7	147.7	90	30.9	1	1	0	0	0	0	0	0	0	0	0	0	0	0	0
C051	Control	CP03	46	40-49	Male	College diploma	Married	Exclusive cigarette smoker	>10 years	16.6		6	11.7	Yes	Yes	No	0	0	0	0	0	To live healthier	80.2	111.6	69.2	29.7	0	0	0	0	0	0	0	0	0	0	0	0	0	0	0
C052	Control	CP03	28	18-29	Male	Undergraduate degree	Others	Exclusive cigarette smoker	>10 years	5.4		5	20.1	Yes	Yes	No	0	0	0	0	0	Financial reasons	80.4	130.2	68.4	32.2	1	0	0	0	0	0	0	0	0	0	0	0	0	0	0
C053	Control	CP03	34	30-39	Male	Postgraduate degree	Married	Exclusive cigarette smoker	>10 years	13.4		4	20.2	Yes	Yes	No	0	0	0	0	0	Pressure from family/healthcare providers	92.9	140.7	67.2	28.9	0	0	0	0	0	0	0	0	0	0	0	0	0	0	0
C054	Control	CP03	40	40-49	Male	Postgraduate degree	Others	Exclusive cigarette smoker	>10 years	23.1		5	18	Yes	Yes	Yes	0	1	1	0	0	To live healthier	71.3	129.4	74.5	27.5	0	0	0	0	0	0	0	0	0	0	0	0	0	0	0
C055	Control	CP03	43	40-49	Male	Undergraduate degree	Others	Dual user	>10 years	17.1	4.4	4	17.1	Yes	No	No	0	0	0	0	0	Religious reasons	52.7	146	92.8	27.1	1	1	0	1	1	1	1	1	0	0	0	0	0	0	0
C056	Control	CP03	35	30-39	Male	Postgraduate degree	Married	Exclusive cigarette smoker	>10 years	15.4		6	20.5	Yes	Yes	No	0	0	0	0	0	To live healthier	85.8	145.6	76.3	32.1	0	0	0	0	0	0	0	0	0	0	0	0	0	0	0
C057	Control	CP03	45	40-49	Male	College diploma	Single	Exclusive cigarette smoker	>10 years	10.9		10	11.4	Yes	Yes	Yes	1	0	1	0	0	To live healthier	88.4	128.3	72.8	20	1	0	0	0	0	0	0	0	0	0	0	0	0	0	0
C058	Control	CP03	43	40-49	Female	College diploma	Single	Dual user	>10 years	19.4	5.8	7	20.5	No	Yes	No	0	0	0	0	0	Religious reasons	67.8	153	72.9	30.1	1	0	0	0	0	0	0	0	0	0	0	0	0	0	0
C059	Control	CP03	33	30-39	Male	Primary	Married	Exclusive cigarette smoker	>10 years	24.7		4	25.8	Yes	No	No	0	0	0	0	0	To live healthier	76.8	131.3	82.3	26	1	1	0	0	0	0	0	0	0	0	0	0	0	0	0
C060	Control	CP03	67	50+	Male	Primary	Married	Exclusive cigarette smoker	>10 years	15.1		2	7.3	No	No	No	0	0	0	0	0	To be a role model for children	76.5	107	75	28.1	0	0	0	0	0	0	0	0	0	0	0	0	0	0	0
C061	Control	CP04	18	18-29	Male	Undergraduate degree	Married	Exclusive cigarette smoker	>10 years	34.3		8	25.9	Yes	No	No	0	0	0	0	0	Religious reasons	84.7	125.6	75.6	23.8	0	0	0	0	0	0	0	0	0	0	0	0	0	0	0
C062	Control	CP04	33	30-39	Female	Undergraduate degree	Married	Exclusive cigarette smoker	5-10 years	31.3		9	23.5	Yes	No	Yes	1	0	0	1	0	Financial reasons	97.9	141.7	79.2	35	0	0	0	0	0	0	0	0	0	0	0	0	0	0	0
C063	Control	CP04	33	30-39	Male	Secondary/high school	Others	Exclusive waterpipe/shisha user	>10 years		5.4	6	11.5	Yes	No	No	0	0	0	0	0	To live healthier	78.7	123.9	77.1	25.2	0	0	0	0	0	0	0	0	0	0	0	0	0	0	0
C064	Control	CP04	27	18-29	Male	Undergraduate degree	Single	Exclusive waterpipe/shisha user	>10 years		3.8	3	8.9	Yes	Yes	Yes	1	0	0	0	0	To live healthier	85.6	123.4	80.6	22.1	0	0	0	0	0	0	0	0	0	0	0	0	0	0	0
C065	Control	CP04	36	30-39	Male	Secondary/high school	Others	Exclusive cigarette smoker	5-10 years	17.8		7	18.7	Yes	No	No	0	0	0	0	0	To live healthier	75	152.9	88.7	26.1	1	0	0	0	0	0	0	0	0	0	0	0	0	0	0
C066	Control	CP04	48	40-49	Male	Secondary/high school	Others	Dual user	>10 years	19.6	4.3	3	11.9	Yes	Yes	No	0	0	0	0	0	Financial reasons	87.5	127.7	71.1	33.6	1	1	0	1	1	1	1	1	1	0	0	0	0	0	0
C067	Control	CP04	23	18-29	Male	Secondary/high school	Married	Dual user	>10 years	4.7	7.5	6	6.8	Yes	Yes	No	0	0	0	0	0	To live healthier	59.2	119.2	82.6	25.7	1	0	0	0	0	0	0	0	0	0	0	0	0	0	0
C068	Control	CP04	32	30-39	Male	Secondary/high school	Others	Exclusive cigarette smoker	>10 years	21.5		4	20.3	Yes	Yes	Yes	1	0	1	0	0	To live healthier	79.4	101.6	72.2	26.3	1	0	0	0	0	0	0	0	0	0	0	0	0	0	0
C069	Control	CP04	64	50+	Male	College diploma	Married	Exclusive cigarette smoker	>10 years	18.7		9	17.3	Yes	Yes	No	0	0	0	0	0	Religious reasons	83.3	150.2	88.5	34.1	1	1	0	1	1	1	1	1	0	0	0	0	0	0	0
C070	Control	CP04	30	30-39	Male	Primary	Married	Exclusive cigarette smoker	5-10 years	17.8		7	24.9	No	Yes	No	0	0	0	0	0	Religious reasons	69.1	110.9	83.4	21	1	0	0	0	1	1	1	1	0	0	0	0	0	0	0
C071	Control	CP04	41	40-49	Male	Secondary/high school	Others	Exclusive waterpipe/shisha user	>10 years		1.5	4	8	No	Yes	No	0	0	0	0	0	Pressure from family/healthcare providers	78.9	123.3	75.5	34.8	1	0	0	0	1	1	1	1	0	0	0	0	0	0	0
C072	Control	CP04	65	50+	Male	Primary	Single	Exclusive cigarette smoker	>10 years	18.8		5	9.4	Yes	No	No	0	0	0	0	0	To be a role model for children	93	134.6	73.2	27.6	1	1	0	1	1	1	1	1	0	0	0	0	0	0	0
C073	Control	CP04	19	18-29	Male	Secondary/high school	Single	Dual user	>10 years	7.5	4.7	0	12.6	Yes	No	No	0	0	0	0	0	Financial reasons	70.6	135.2	79.2	35	1	0	0	0	0	0	0	0	0	1	0	0	0	0	0
C074	Control	CP04	33	30-39	Male	Undergraduate degree	Others	Exclusive cigarette smoker	5-10 years	20.4		5	8.6	Yes	Yes	Yes	0	0	0	0	0	To be a role model for children	100.6	117.9	81.2	31.9	0	0	0	0	0	0	0	0	0	0	0	0	0	0	0
C075	Control	CP04	30	30-39	Male	Primary	Others	Exclusive cigarette smoker	0-4.99 years	23.4		8	23	No	Yes	No	0	0	0	0	0	To be a role model for children	69.5	119.1	75.2	28.8	0	0	0	0	0	0	0	0	0	0	0	0	0	0	0
C076	Control	CP04	54	50+	Male	College diploma	Single	Exclusive cigarette smoker	>10 years	10.3		1	22.1	Yes	Yes	Yes	1	0	0	0	0	Financial reasons	71.3	106.2	75.6	33.2	1	1	0	0	0	1	1	1	0	0	0	0	0	0	0
C077	Control	CP04	33	30-39	Male	Primary	Others	Dual user	>10 years	28.5	4.4	6	14.4	No	No	Yes	0	0	0	1	0	To live healthier	89	141.9	85.4	24.4	0	0	0	0	0	0	0	0	0	0	0	0	0	0	0
C078	Control	CP04	54	50+	Male	College diploma	Single	Exclusive waterpipe/shisha user	>10 years		4.4	7	14.2	No	Yes	Yes	0	0	0	0	0	Religious reasons	79.3	115.5	63.5	25.4	1	1	0	0	0	0	0	0	0	0	0	0	0	0	0
C079	Control	CP04	31	30-39	Male	College diploma	Married	Exclusive cigarette smoker	5-10 years	14.9		5	17.4	Yes	No	Yes	1	0	0	0	0	To live healthier	74.7	140.9	75.7	24.8	1	1	0	0	0	0	0	0	0	0	0	0	0	0	0
C080	Control	CP04	42	40-49	Male	Undergraduate degree	Single	Dual user	>10 years	7.9	2.5	4	20.8	Yes	Yes	No	0	0	0	0	0	To live healthier	79.6	86	95.3	28.4	1	0	0	0	0	0	0	0	0	0	0	0	0	0	0
C081	Control	CP05	39	30-39	Male	Undergraduate degree	Single	Exclusive cigarette smoker	5-10 years	13.9		5	19.3	Yes	No	No	0	0	0	0	0	Religious reasons	78.3	137.6	89.6	26	1	1	0	0	0	0	0	0	0	0	0	0	0	0	0
C082	Control	CP05	38	30-39	Male	College diploma	Married	Exclusive waterpipe/shisha user	5-10 years		1.9	2	7.9	Yes	Yes	Yes	0	1	0	0	0	Religious reasons	67.4	117.1	72.5	29.6	1	1	0	0	0	0	0	0	0	0	0	0	0	0	0
C083	Control	CP05	56	50+	Male	Undergraduate degree	Others	Dual user	>10 years	20.8	1.7	10	31.9	No	Yes	No	0	0	0	0	0	To live healthier	88.4	114.4	76.2	25	1	1	0	1	1	1	1	1	1	0	0	0	0	0	0
C084	Control	CP05	33	30-39	Male	Primary	Single	Exclusive waterpipe/shisha user	>10 years		2.3	5	19.1	No	Yes	No	0	0	0	0	0	To live healthier	75.6	129.2	78.6	27.8	1	1	0	0	1	1	1	1	0	0	0	0	0	0	0
C085	Control	CP05	26	18-29	Male	College diploma	Married	Dual user	5-10 years	21.8	2.3	2	24.6	No	No	No	0	0	0	0	0	To live healthier	69.5	92.7	68	26.7	0	0	0	0	0	0	0	0	0	0	0	0	0	0	0
C086	Control	CP05	31	30-39	Male	Secondary/high school	Single	Exclusive waterpipe/shisha user	>10 years		1.6	5	6.5	Yes	Yes	No	0	0	0	0	0	To live healthier	99.2	124.8	72.2	22.5	0	0	0	0	0	0	0	0	0	0	0	0	0	0	0
C087	Control	CP05	36	30-39	Male	College diploma	Married	Exclusive cigarette smoker	>10 years	5.1		5	17.1	Yes	Yes	No	0	0	0	0	0	To live healthier	62.2	108.4	73.6	30.6	1	1	0	1	1	1	1	1	0	0	0	0	0	0	0
C088	Control	CP05	37	30-39	Male	College diploma	Others	Dual user	0-4.99 years	16.6	3.2	7	15	Yes	Yes	No	0	0	0	0	0	To live healthier	82	112.4	83	20.5	0	0	0	0	0	0	0	0	0	0	0	0	0	0	0
C089	Control	CP05	44	40-49	Male	Secondary/high school	Married	Exclusive cigarette smoker	>10 years	8.2		5	10.1	Yes	Yes	No	0	0	0	0	0	Financial reasons	80.8	101.6	68.4	30.4	1	0	0	0	0	0	0	0	0	0	0	0	0	0	0
C090	Control	CP05	32	30-39	Male	College diploma	Others	Exclusive cigarette smoker	5-10 years	37.6		10	18.6	No	No	Yes	1	1	0	0	0	To live healthier	62.4	135.7	93.8	30.1	1	1	0	1	1	1	1	1	0	0	0	0	0	0	0
C091	Control	CP05	29	18-29	Male	College diploma	Single	Exclusive cigarette smoker	>10 years	21.1		4	9.6	No	No	Yes	0	0	0	0	1	To be a role model for children	61.5	101.5	89.8	27.2	0	0	0	0	0	0	0	0	0	0	0	0	0	0	0
C092	Control	CP05	56	50+	Male	Undergraduate degree	Married	Dual user	>10 years	15.7	1.7	5	5.6	Yes	Yes	No	0	0	0	0	0	To live healthier	76.1	121.5	61.8	17.1	0	0	0	0	0	0	0	0	0	0	0	0	0	0	0
C093	Control	CP05	43	40-49	Male	Undergraduate degree	Others	Exclusive cigarette smoker	>10 years	23.6		3	15.7	No	No	No	0	0	0	0	0	To live healthier	71.6	147.6	81.5	20.1	1	1	0	0	0	0	0	0	0	0	0	0	0	0	0
C094	Control	CP05	36	30-39	Male	Primary	Others	Exclusive cigarette smoker	>10 years	19.6		4	27.5	Yes	Yes	No	0	0	0	0	0	To live healthier	81.8	125.5	85	38.1	0	0	0	0	0	0	0	0	0	0	0	0	0	0	0
C095	Control	CP05	42	40-49	Male	Secondary/high school	Single	Exclusive cigarette smoker	>10 years	33.9		1	28.5	No	No	No	0	0	0	0	0	Pressure from family/healthcare providers	56.5	134.3	92.9	24.5	1	1	0	0	0	0	0	0	0	0	0	0	0	0	0
C096	Control	CP05	57	50+	Male	Secondary/high school	Married	Exclusive cigarette smoker	>10 years	27.7		8	26	No	No	No	0	0	0	0	0	Religious reasons	65.8	134.2	83.9	32.9	0	0	0	0	0	0	0	0	0	0	0	0	0	0	0
C097	Control	CP05	44	40-49	Male	Secondary/high school	Married	Dual user	>10 years	17.7	4.6	7	21.6	No	No	No	0	0	0	0	0	To live healthier	76.9	137.4	96	21.4	1	0	0	0	0	0	0	0	0	0	0	0	0	0	0
C098	Control	CP05	34	30-39	Male	Postgraduate degree	Married	Exclusive waterpipe/shisha user	>10 years		4.2	7	14.9	Yes	Yes	No	0	0	0	0	0	To live healthier	78.6	109.2	73.2	23.6	1	1	0	0	0	0	0	0	0	0	0	0	0	0	0
C099	Control	CP05	27	18-29	Male	Primary	Married	Dual user	>10 years	30.1	1.9	6	20.3	No	No	No	0	0	0	0	0	Religious reasons	84.3	121.6	62.3	27	1	0	0	0	0	0	0	0	0	0	0	0	0	0	0
C100	Control	CP05	25	18-29	Male	Secondary/high school	Others	Exclusive cigarette smoker	>10 years	17.2		6	27.7	No	No	No	0	0	0	0	0	To be a role model for children	81.8	133.6	69.7	29	1	1	0	0	0	0	0	0	0	0	0	0	0	0	0
C101	Control	CP06	28	18-29	Male	Primary	Others	Dual user	0-4.99 years	12.2	0.7	8	9.6	Yes	No	No	0	0	0	0	0	To be a role model for children	90.5	125	82.2	28.6	1	1	0	0	0	0	0	0	0	0	0	0	0	0	0
C102	Control	CP06	21	18-29	Male	Primary	Others	Dual user	>10 years	21.1	0	3	10.7	Yes	Yes	No	0	0	0	0	0	Religious reasons	76.4	125.2	56.5	30.8	0	0	0	0	0	0	0	0	0	0	0	0	0	0	0
C103	Control	CP06	34	30-39	Male	Undergraduate degree	Others	Exclusive waterpipe/shisha user	0-4.99 years		4.5	5	13.8	Yes	No	No	0	0	0	0	0	To be a role model for children	72.7	117.2	70.9	19.7	1	0	0	0	0	0	0	0	0	0	0	0	0	0	0
C104	Control	CP06	25	18-29	Male	Secondary/high school	Others	Dual user	>10 years	6.4	5.4	8	18	No	No	No	0	0	0	0	0	Pressure from family/healthcare providers	75.6	124.2	87.7	18.9	1	0	0	0	0	0	0	0	0	0	0	0	0	0	0
C105	Control	CP06	41	40-49	Male	College diploma	Others	Exclusive cigarette smoker	>10 years	23.7		4	5.7	Yes	No	Yes	0	0	1	0	0	Financial reasons	85.1	113.3	74.8	20.4	1	1	0	0	0	0	0	0	0	0	0	0	0	0	0
C106	Control	CP06	23	18-29	Male	College diploma	Single	Exclusive cigarette smoker	>10 years	17.7		3	8.5	Yes	Yes	No	0	0	0	0	0	To live healthier	66	113.5	73	31.5	1	1	0	0	0	0	0	0	0	0	0	0	0	0	0
C107	Control	CP06	46	40-49	Male	Undergraduate degree	Single	Dual user	>10 years	11.4	5.1	0	16	Yes	No	No	0	0	0	0	0	Financial reasons	73.9	131.6	86.7	31.7	0	0	0	0	0	0	0	0	0	0	0	0	0	0	0
C108	Control	CP06	24	18-29	Male	Undergraduate degree	Single	Dual user	>10 years	23.3	0	3	24	No	Yes	Yes	1	0	0	0	1	To be a role model for children	71.2	116.5	84.2	31.8	1	0	0	0	0	0	0	0	0	0	0	0	0	0	0
C109	Control	CP06	20	18-29	Male	College diploma	Single	Dual user	>10 years	26.5	4.9	6	18.6	Yes	No	Yes	0	0	0	1	0	Financial reasons	75.9	114.3	80.7	27.1	1	0	0	0	0	0	0	0	0	1	0	0	0	0	0
C110	Control	CP06	37	30-39	Female	Undergraduate degree	Others	Exclusive cigarette smoker	>10 years	16.2		6	21.2	Yes	Yes	No	0	0	0	0	0	Financial reasons	70.9	109.9	85.8	35.4	0	0	0	0	0	0	0	0	0	0	0	0	0	0	0
C111	Control	CP06	64	50+	Male	Undergraduate degree	Married	Exclusive cigarette smoker	0-4.99 years	9.7		5	16.7	Yes	No	No	0	0	0	0	0	To live healthier	89.8	125.6	67.7	24.1	0	0	0	0	0	0	0	0	0	0	0	0	0	0	0
C112	Control	CP06	24	18-29	Male	Undergraduate degree	Single	Exclusive waterpipe/shisha user	>10 years		4.4	5	16.9	Yes	No	No	0	0	0	0	0	To live healthier	68	104.8	90.5	27.7	1	0	0	0	0	0	0	0	0	0	0	0	0	0	0
C113	Control	CP06	38	30-39	Male	Undergraduate degree	Married	Exclusive cigarette smoker	5-10 years	14.1		5	5.5	Yes	Yes	No	0	0	0	0	0	Religious reasons	76.7	115.4	88.7	27.8	1	0	0	0	0	0	0	0	0	0	0	0	0	0	0
C114	Control	CP06	63	50+	Male	College diploma	Single	Exclusive cigarette smoker	>10 years	26		7	11.1	No	Yes	No	0	0	0	0	0	To live healthier	85.1	113.8	97.2	36.5	1	0	0	0	0	0	0	0	0	0	0	0	0	0	0
C115	Control	CP06	32	30-39	Male	Undergraduate degree	Single	Exclusive waterpipe/shisha user	>10 years		2	4	32.2	No	Yes	No	0	0	0	0	0	Religious reasons	83.9	133.2	80.4	32.4	1	1	0	0	0	0	0	0	0	0	0	0	0	0	0
C116	Control	CP06	25	18-29	Male	Secondary/high school	Married	Exclusive cigarette smoker	0-4.99 years	9.7		7	17.7	Yes	No	No	0	0	0	0	0	Religious reasons	85	130.4	68.2	24.9	0	0	0	0	0	0	0	0	0	0	0	0	0	0	0
C117	Control	CP06	30	30-39	Female	Secondary/high school	Others	Dual user	>10 years	38.2	2.6	7	1.6	Yes	Yes	No	0	0	0	0	0	Religious reasons	76.6	118.2	86.5	29.7	0	0	0	0	0	0	0	0	0	0	0	0	0	0	0
C118	Control	CP06	46	40-49	Male	Undergraduate degree	Others	Dual user	>10 years	33.6	10.9	9	7	Yes	Yes	Yes	0	0	0	1	0	Financial reasons	87.3	131.1	80.5	22.6	1	1	0	0	1	1	1	1	0	0	0	0	0	0	0
C119	Control	CP06	24	18-29	Male	Postgraduate degree	Married	Exclusive waterpipe/shisha user	>10 years		4.9	4	14.4	Yes	Yes	No	0	0	0	0	0	To live healthier	66.9	127.2	108	35.4	0	0	0	0	0	0	0	0	0	0	0	0	0	0	0
C120	Control	CP06	31	30-39	Male	Undergraduate degree	Others	Dual user	>10 years	30.9	6	0	11.2	No	No	Yes	0	1	0	0	0	Religious reasons	84.5	133.2	90	29.1	1	0	0	0	0	0	0	0	0	0	0	0	0	0	0
C121	Control	CP07	22	18-29	Male	Secondary/high school	Married	Dual user	>10 years	8.2	4.8	7	22.6	No	Yes	Yes	1	1	0	1	0	Financial reasons	85.3	122.7	79.6	31.1	0	0	0	0	0	0	0	0	0	0	0	0	0	0	0
C122	Control	CP07	67	50+	Male	Postgraduate degree	Married	Exclusive waterpipe/shisha user	0-4.99 years		6.7	0	24.6	No	Yes	No	0	0	0	0	0	To live healthier	68.5	104.3	74.2	25.8	1	0	0	0	0	0	0	0	0	0	0	0	0	0	0
C123	Control	CP07	42	40-49	Male	College diploma	Single	Exclusive cigarette smoker	>10 years	18.8		8	23.4	Yes	Yes	No	0	0	0	0	0	To live healthier	75.3	131.5	77.1	25	1	0	0	0	0	1	1	0	0	0	0	0	0	0	0
C124	Control	CP07	26	18-29	Male	Postgraduate degree	Married	Dual user	>10 years	1	4.9	4	8.8	Yes	Yes	No	0	0	0	0	0	Financial reasons	80	114.7	66	22.4	1	0	0	0	0	0	0	0	0	0	0	0	0	0	0
C125	Control	CP07	55	50+	Male	Undergraduate degree	Single	Dual user	>10 years	31.7	3.3	8	11.6	No	Yes	No	0	0	0	0	0	Financial reasons	47.9	114.5	82	27.2	1	1	0	1	1	1	1	1	1	0	0	0	0	0	0
C126	Control	CP07	44	40-49	Male	Undergraduate degree	Married	Dual user	0-4.99 years	27.4	5.1	0	17.7	Yes	Yes	No	0	0	0	0	0	To live healthier	79.3	133.1	74	33.8	0	0	0	0	0	0	0	0	0	0	0	0	0	0	0
C127	Control	CP07	62	50+	Male	Undergraduate degree	Married	Exclusive waterpipe/shisha user	0-4.99 years		4.3	9	24.9	Yes	No	Yes	0	0	0	0	0	Religious reasons	84.7	117.7	76.6	24.7	1	0	0	0	0	1	0	0	0	0	0	0	0	0	0
C128	Control	CP07	47	40-49	Male	Secondary/high school	Others	Dual user	5-10 years	9.2	3.6	5	14.5	Yes	No	No	0	0	0	0	0	Financial reasons	80.7	141.1	82.9	28.7	0	0	0	0	0	0	0	0	0	0	0	0	0	0	0
C129	Control	CP07	22	18-29	Male	Secondary/high school	Single	Dual user	>10 years	13.5	0	4	8	Yes	Yes	No	0	0	0	0	0	Pressure from family/healthcare providers	84.1	103.6	74.5	27	1	0	0	0	0	0	0	0	0	0	0	0	0	0	0
C130	Control	CP07	64	50+	Male	College diploma	Single	Dual user	>10 years	17.4	7.7	6	15.5	No	No	Yes	0	0	0	0	0	Financial reasons	87.4	132.2	88	20.1	1	0	0	0	0	0	0	0	0	0	0	0	0	0	0
C131	Control	CP07	22	18-29	Male	Postgraduate degree	Married	Exclusive cigarette smoker	>10 years	21.6		2	15.4	Yes	Yes	No	0	0	0	0	0	To live healthier	84.5	135.4	83.3	39.4	1	0	0	0	0	0	0	0	0	0	0	0	0	0	0
C132	Control	CP07	24	18-29	Male	Primary	Others	Exclusive cigarette smoker	>10 years	1		9	9.6	No	No	No	0	0	0	0	0	Religious reasons	71.7	139.9	76	31.1	1	1	0	1	1	1	1	1	0	0	0	0	0	0	0
C133	Control	CP07	48	40-49	Male	Secondary/high school	Married	Dual user	>10 years	20.4	5.8	4	19.3	Yes	Yes	No	0	0	0	0	0	Religious reasons	91.5	115.2	90	28.1	1	1	0	1	1	1	1	1	0	0	0	0	0	0	0
C134	Control	CP07	27	18-29	Male	Undergraduate degree	Married	Dual user	>10 years	35.6	0.7	10	0	Yes	No	No	0	0	0	0	0	Religious reasons	80.2	133.8	78	29.2	1	1	0	1	1	1	1	1	1	0	0	0	0	0	0
C135	Control	CP07	25	18-29	Male	Secondary/high school	Single	Exclusive cigarette smoker	>10 years	13.6		3	19.4	Yes	Yes	No	0	0	0	0	0	To live healthier	97.4	127.8	76.1	20.7	1	0	0	0	0	0	0	0	0	0	0	0	0	0	0
C136	Control	CP07	41	40-49	Male	College diploma	Married	Dual user	>10 years	8.2	2.2	7	4.8	No	Yes	No	0	0	0	0	0	Financial reasons	73.3	123.6	78.4	27.3	1	0	0	0	0	0	0	0	0	0	0	0	0	0	0
C137	Control	CP07	23	18-29	Male	College diploma	Others	Exclusive cigarette smoker	5-10 years	21.2		6	11.9	Yes	Yes	No	0	0	0	0	0	To be a role model for children	85.1	127.6	86.5	29.3	0	0	0	0	0	0	0	0	0	0	0	0	0	0	0
C138	Control	CP07	42	40-49	Male	Undergraduate degree	Married	Dual user	>10 years	32.2	1.2	3	5.1	Yes	Yes	No	0	0	0	0	0	To live healthier	85.3	134	73.9	27.4	1	0	0	0	0	0	0	0	0	0	0	0	0	0	0
C139	Control	CP07	29	18-29	Male	Secondary/high school	Single	Dual user	>10 years	17.9	4.9	9	15.4	Yes	Yes	No	0	0	0	0	0	To live healthier	97	120.3	78	24.2	1	0	0	0	0	0	0	0	0	0	0	0	0	0	0
C140	Control	CP07	37	30-39	Male	Undergraduate degree	Married	Dual user	>10 years	24.7	4.9	7	14.2	Yes	Yes	Yes	1	0	0	0	0	Financial reasons	94.3	135.6	86.9	29.7	1	1	1	0	0	0	0	0	0	0	0	0	0	0	0
C141	Control	CP08	33	30-39	Male	Primary	Others	Exclusive waterpipe/shisha user	>10 years		5.3	4	27.6	Yes	Yes	Yes	1	1	0	0	0	To live healthier	47.4	120.3	67.7	29.1	1	0	0	0	0	0	0	0	0	0	0	0	0	0	0
C142	Control	CP08	32	30-39	Female	College diploma	Single	Dual user	>10 years	12	0.5	6	27.4	Yes	Yes	No	0	0	0	0	0	To live healthier	62.6	100.2	68.2	25.8	0	0	0	0	0	0	0	0	0	0	0	0	0	0	0
C143	Control	CP08	33	30-39	Male	Undergraduate degree	Married	Dual user	>10 years	1.8	4.4	5	24.8	No	Yes	No	0	0	0	0	0	Financial reasons	104.7	131	71.2	24.4	1	0	0	0	0	0	0	0	0	0	0	0	0	0	0
C144	Control	CP08	40	40-49	Male	Postgraduate degree	Others	Dual user	>10 years	25.9	2.4	5	7.2	No	No	No	0	0	0	0	0	Religious reasons	76	111.8	79	25.3	1	1	0	0	0	1	1	0	0	0	0	0	0	0	0
C145	Control	CP08	30	30-39	Male	Postgraduate degree	Married	Exclusive cigarette smoker	>10 years	25.5		7	23	Yes	No	Yes	1	0	0	0	0	Financial reasons	71.3	114.2	82	24.1	1	0	0	0	0	0	0	0	0	0	0	0	0	0	0
C146	Control	CP08	26	18-29	Male	Secondary/high school	Married	Dual user	>10 years	15.8	4.9	6	6.7	No	Yes	No	0	0	0	0	0	To live healthier	96.7	152.3	92.9	25.4	1	1	0	0	0	0	0	0	0	0	0	0	0	0	0
C147	Control	CP08	61	50+	Male	College diploma	Others	Exclusive cigarette smoker	>10 years	15.2		6	16	Yes	Yes	No	0	0	0	0	0	To live healthier	74.9	122.5	92	31.1	1	0	0	0	0	0	0	0	0	0	0	0	0	0	0
C148	Control	CP08	65	50+	Male	College diploma	Married	Exclusive waterpipe/shisha user	>10 years		0.8	5	12	No	Yes	No	0	0	0	0	0	To live healthier	91.7	126.1	67.1	28.1	1	1	0	0	0	0	0	0	0	0	0	0	0	0	0
C149	Control	CP08	46	40-49	Male	Secondary/high school	Married	Exclusive cigarette smoker	>10 years	17.7		6	16.7	Yes	Yes	No	0	0	0	0	0	To be a role model for children	64.5	122.2	79.3	19.2	0	0	0	0	0	0	0	0	0	0	0	0	0	0	0
C150	Control	CP08	36	30-39	Male	Undergraduate degree	Single	Exclusive cigarette smoker	>10 years	10.9		3	18.3	Yes	Yes	No	0	0	0	0	0	To live healthier	77.8	111.5	74.4	36.6	0	0	0	0	0	0	0	0	0	0	0	0	0	0	0
C151	Control	CP08	36	30-39	Male	Secondary/high school	Married	Exclusive cigarette smoker	>10 years	13.6		5	9.8	Yes	Yes	No	0	0	0	0	0	To live healthier	78.5	110.2	85.5	37.4	0	0	0	0	0	0	0	0	0	0	0	0	0	0	0
C152	Control	CP08	29	18-29	Male	College diploma	Married	Dual user	>10 years	33	6.2	5	11.6	Yes	Yes	No	0	0	0	0	0	To live healthier	82.5	118.7	73.5	32.3	1	0	0	0	0	0	0	0	0	0	0	0	0	0	0
C153	Control	CP08	61	50+	Male	Undergraduate degree	Others	Exclusive cigarette smoker	>10 years	8.6		7	22.3	No	Yes	No	0	0	0	0	0	Financial reasons	87.7	115.6	85.7	28.3	1	1	0	0	0	0	0	0	0	0	0	0	0	0	0
C154	Control	CP08	46	40-49	Male	Postgraduate degree	Married	Dual user	5-10 years	9.5	3.9	4	12.6	No	Yes	No	0	0	0	0	0	To live healthier	54.8	107.8	73.2	39.8	1	0	0	0	0	0	0	0	0	0	0	0	0	0	0
C155	Control	CP08	37	30-39	Male	Secondary/high school	Others	Dual user	>10 years	19.7	7.4	5	27.7	No	Yes	No	0	0	0	0	0	To live healthier	86.8	103.8	74.9	22.1	1	1	0	0	0	0	0	0	0	0	0	0	0	0	0
C156	Control	CP08	44	40-49	Male	Undergraduate degree	Single	Exclusive cigarette smoker	>10 years	8.2		3	25	Yes	No	No	0	0	0	0	0	To be a role model for children	70.6	109.5	84.4	29.4	1	0	0	0	0	0	0	0	0	0	0	0	0	0	0
C157	Control	CP08	28	18-29	Female	College diploma	Single	Exclusive waterpipe/shisha user	>10 years		3.2	10	31.2	Yes	Yes	No	0	0	0	0	0	To live healthier	76.5	119	72.7	30.4	1	0	0	0	0	0	0	0	0	0	0	0	0	0	0
C158	Control	CP08	49	40-49	Male	Undergraduate degree	Single	Dual user	>10 years	33.2	4.5	1	33.2	No	No	No	0	0	0	0	0	Financial reasons	66.9	141.8	87.2	22.6	1	0	0	0	0	0	0	0	0	0	0	0	0	0	0
C159	Control	CP08	52	50+	Male	College diploma	Married	Dual user	>10 years	23.6	4.3	5	28	Yes	Yes	No	0	0	0	0	0	To live healthier	64	130.9	85.5	23.1	1	0	0	0	0	0	0	0	0	0	0	0	0	0	0
C160	Control	CP08	36	30-39	Female	Secondary/high school	Married	Exclusive waterpipe/shisha user	>10 years		2.1	5	32.4	Yes	Yes	Yes	0	0	0	0	0	Financial reasons	89.7	149.1	88.4	28.8	1	0	0	0	0	0	0	0	0	0	0	0	0	0	0

## Sheet: Escalations
escalation_id	participant_id	pharmacy_id	arm	trigger_type	successful_followup_within_48h
E001	I001	IP01	Intervention	Medication intolerance	1
E002	I001	IP01	Intervention	Severe cravings	1
E003	I001	IP01	Intervention	Lapse	1
E004	I002	IP01	Intervention	Severe cravings	1
E005	I002	IP01	Intervention	Severe cravings	1
E006	I004	IP01	Intervention	Adherence difficulty	1
E007	I006	IP01	Intervention	Adherence difficulty	0
E008	I006	IP01	Intervention	Severe cravings	1
E009	I009	IP01	Intervention	Lapse	1
E010	I009	IP01	Intervention	Lapse	1
E011	I009	IP01	Intervention	Medication intolerance	0
E012	I009	IP01	Intervention	Severe cravings	1
E013	I010	IP01	Intervention	Adherence difficulty	1
E014	I010	IP01	Intervention	Severe cravings	1
E015	I010	IP01	Intervention	Severe cravings	1
E016	I014	IP01	Intervention	Adherence difficulty	1
E017	I014	IP01	Intervention	Lapse	1
E018	I014	IP01	Intervention	Adherence difficulty	1
E019	I015	IP01	Intervention	Adherence difficulty	1
E020	I015	IP01	Intervention	Adherence difficulty	1
E021	I015	IP01	Intervention	Adherence difficulty	1
E022	I016	IP01	Intervention	Adherence difficulty	1
E023	I017	IP01	Intervention	Severe cravings	1
E024	I017	IP01	Intervention	Severe cravings	1
E025	I019	IP01	Intervention	Adherence difficulty	1
E026	I019	IP01	Intervention	Medication intolerance	1
E027	I019	IP01	Intervention	Severe cravings	1
E028	I022	IP02	Intervention	Lapse	0
E029	I024	IP02	Intervention	Lapse	1
E030	I024	IP02	Intervention	Lapse	1
E031	I028	IP02	Intervention	Adherence difficulty	0
E032	I028	IP02	Intervention	Severe cravings	1
E033	I029	IP02	Intervention	Severe cravings	1
E034	I029	IP02	Intervention	Lapse	1
E035	I032	IP02	Intervention	Severe cravings	1
E036	I032	IP02	Intervention	Lapse	1
E037	I032	IP02	Intervention	Medication intolerance	1
E038	I032	IP02	Intervention	Severe cravings	1
E039	I032	IP02	Intervention	Severe cravings	1
E040	I033	IP02	Intervention	Medication intolerance	1
E041	I035	IP02	Intervention	Adherence difficulty	1
E042	I035	IP02	Intervention	Adherence difficulty	1
E043	I036	IP02	Intervention	Adherence difficulty	1
E044	I038	IP02	Intervention	Adherence difficulty	1
E045	I038	IP02	Intervention	Severe cravings	1
E046	I038	IP02	Intervention	Severe cravings	1
E047	I038	IP02	Intervention	Lapse	1
E048	I038	IP02	Intervention	Lapse	1
E049	I045	IP03	Intervention	Severe cravings	1
E050	I046	IP03	Intervention	Lapse	1
E051	I046	IP03	Intervention	Medication intolerance	1
E052	I053	IP03	Intervention	Lapse	1
E053	I053	IP03	Intervention	Lapse	1
E054	I053	IP03	Intervention	Lapse	1
E055	I054	IP03	Intervention	Lapse	1
E056	I054	IP03	Intervention	Severe cravings	1
E057	I054	IP03	Intervention	Lapse	0
E058	I056	IP03	Intervention	Lapse	1
E059	I056	IP03	Intervention	Medication intolerance	1
E060	I059	IP03	Intervention	Lapse	1
E061	I059	IP03	Intervention	Severe cravings	1
E062	I062	IP04	Intervention	Lapse	1
E063	I062	IP04	Intervention	Adherence difficulty	1
E064	I065	IP04	Intervention	Lapse	1
E065	I065	IP04	Intervention	Severe cravings	0
E066	I067	IP04	Intervention	Severe cravings	0
E067	I071	IP04	Intervention	Severe cravings	1
E068	I071	IP04	Intervention	Adherence difficulty	1
E069	I074	IP04	Intervention	Lapse	1
E070	I074	IP04	Intervention	Severe cravings	1
E071	I075	IP04	Intervention	Adherence difficulty	1
E072	I075	IP04	Intervention	Lapse	1
E073	I076	IP04	Intervention	Adherence difficulty	1
E074	I076	IP04	Intervention	Lapse	0
E075	I076	IP04	Intervention	Lapse	0
E076	I077	IP04	Intervention	Severe cravings	0
E077	I077	IP04	Intervention	Severe cravings	1
E078	I077	IP04	Intervention	Lapse	1
E079	I077	IP04	Intervention	Lapse	1
E080	I077	IP04	Intervention	Lapse	1
E081	I079	IP04	Intervention	Lapse	0
E082	I079	IP04	Intervention	Lapse	1
E083	I080	IP04	Intervention	Lapse	0
E084	I085	IP05	Intervention	Lapse	1
E085	I088	IP05	Intervention	Lapse	1
E086	I088	IP05	Intervention	Adherence difficulty	1
E087	I088	IP05	Intervention	Severe cravings	1
E088	I088	IP05	Intervention	Lapse	0
E089	I088	IP05	Intervention	Severe cravings	1
E090	I089	IP05	Intervention	Severe cravings	1
E091	I089	IP05	Intervention	Lapse	1
E092	I090	IP05	Intervention	Lapse	0
E093	I091	IP05	Intervention	Severe cravings	0
E094	I091	IP05	Intervention	Adherence difficulty	1
E095	I091	IP05	Intervention	Lapse	1
E096	I093	IP05	Intervention	Lapse	1
E097	I093	IP05	Intervention	Medication intolerance	1
E098	I093	IP05	Intervention	Adherence difficulty	1
E099	I097	IP05	Intervention	Severe cravings	1
E100	I097	IP05	Intervention	Severe cravings	1
E101	I097	IP05	Intervention	Severe cravings	1
E102	I101	IP06	Intervention	Severe cravings	0
E103	I101	IP06	Intervention	Severe cravings	1
E104	I102	IP06	Intervention	Severe cravings	1
E105	I106	IP06	Intervention	Severe cravings	1
E106	I106	IP06	Intervention	Adherence difficulty	1
E107	I106	IP06	Intervention	Lapse	0
E108	I106	IP06	Intervention	Severe cravings	1
E109	I106	IP06	Intervention	Medication intolerance	1
E110	I115	IP06	Intervention	Adherence difficulty	1
E111	I118	IP06	Intervention	Adherence difficulty	1
E112	I118	IP06	Intervention	Medication intolerance	1
E113	I118	IP06	Intervention	Medication intolerance	1
E114	I124	IP07	Intervention	Adherence difficulty	1
E115	I124	IP07	Intervention	Severe cravings	1
E116	I124	IP07	Intervention	Severe cravings	1
E117	I125	IP07	Intervention	Adherence difficulty	1
E118	I125	IP07	Intervention	Medication intolerance	1
E119	I128	IP07	Intervention	Lapse	0
E120	I128	IP07	Intervention	Lapse	1
E121	I134	IP07	Intervention	Lapse	1
E122	I134	IP07	Intervention	Lapse	1
E123	I135	IP07	Intervention	Lapse	1
E124	I135	IP07	Intervention	Lapse	1
E125	I139	IP07	Intervention	Medication intolerance	1
E126	I139	IP07	Intervention	Severe cravings	1
E127	I139	IP07	Intervention	Lapse	0
E128	I139	IP07	Intervention	Severe cravings	1
E129	I141	IP08	Intervention	Medication intolerance	1
E130	I141	IP08	Intervention	Lapse	1
E131	I141	IP08	Intervention	Lapse	0
E132	I141	IP08	Intervention	Medication intolerance	1
E133	I143	IP08	Intervention	Medication intolerance	1
E134	I144	IP08	Intervention	Medication intolerance	1
E135	I145	IP08	Intervention	Lapse	1
E136	I145	IP08	Intervention	Medication intolerance	0
E137	I145	IP08	Intervention	Severe cravings	1
E138	I145	IP08	Intervention	Severe cravings	1
E139	I146	IP08	Intervention	Medication intolerance	1
E140	I146	IP08	Intervention	Lapse	1
E141	I147	IP08	Intervention	Severe cravings	0
E142	I147	IP08	Intervention	Lapse	0
E143	I148	IP08	Intervention	Lapse	1
E144	I153	IP08	Intervention	Lapse	1
E145	I153	IP08	Intervention	Lapse	1

## Sheet: Pharmacy_Clusters
pharmacy_id	arm	region	participants_enrolled	retained_through_6m
IP01	Intervention	Central	20	Yes
IP02	Intervention	Central	20	Yes
IP03	Intervention	Central	20	Yes
IP04	Intervention	Central	20	Yes
IP05	Intervention	Central	20	Yes
IP06	Intervention	North	20	Yes
IP07	Intervention	North	20	Yes
IP08	Intervention	South	20	Yes
CP01	Control	Central	20	Yes
CP02	Control	Central	20	Yes
CP03	Control	Central	20	Yes
CP04	Control	Central	20	Yes
CP05	Control	Central	20	Yes
CP06	Control	North	20	Yes
CP07	Control	North	20	Yes
CP08	Control	South	20	Yes

## Sheet: Summary_Check
metric	intervention	control
Participants enrolled	160	160
6-month follow-up complete	125	108
Continuous abstinence at 6 months	42	18
7-day PPA at 3 months	53	25
7-day PPA at 6 months	49	23
30-day PPA at 6 months	45	19
Initiated pharmacotherapy	116	45
Adherent to pharmacotherapy >=8 weeks	65	12
Dual users with NRT	40	2
Touch 2 response (intervention only)	141
Touch 3 response (intervention only)	118
Touch 4 response (intervention only)	108
Touch 5 response (intervention only)	98
Red-flag triggers (intervention only)	145
Successful follow-up within 48h (intervention only)	122
